# Supplementary material for: The Sox2 transcription factor binds RNA
Source: Nat Commun. 2020 Apr 14;11:1805. doi: 10.1038/s41467-020-15571-8 (PMC7156710; doi:10.1038/s41467-020-15571-8)
Supplement: Supplementary file 4 — Source Data [file 41467_2020_15571_MOESM4_ESM.xlsx]

## Sheet: Fig1
Fig 1 Data Summary
	Sox2			Sox2-HMG			Sox2 Reps						Sox2-HMG Reps
	Avg	SD	SEM	Avg	SD	SEM
dsDNA (consensus)	2.1	1.19722	0.598609	0.85	0.443471	0.221736	0.5	2.2	3.4	2.3			1	0.6	1.4	0.4
dsDNA (negative)	454.675	150.428	75.2141	550.125	236.072	118.036	551.4	595.5	408.3	263.5			560.7	870.5	315.1	454.2
ssDNA (consensus)	439.2	115.18	57.5901	513.6	129.021	64.5106	574.1	493	323.6	366.1			686.4	489.3	374.3	504.4
ES2 RNA	17.525	1.94658	0.688219	25.6	7.94061	2.51104	16.1	19.3	15.6	19.1			21.8	23	22.2	24.1	+ values from next tab
env8_ss	512.375	153.088	76.5438	502.15	246.587	123.293	716.8	349.1	514.3	469.3			869.2	337.6	408.3	393.5
Raw Data:
Sox2												Sox2-HMG											Figure Data (Average of Normalized Curves w/ Pooled SD)
dsDNA (consensus)												dsDNA (consensus)												Panel A: Sox2 binding to various ligands													Panel B: Sox2-HMG binding to various ligands
	Avg				SD								Avg				SD									dsDNA (consensus)		ssDNA (consensus)		dsDNA (non)		ES2 lncRNA		env8 ssRNA					dsDNA (consensus)		ssDNA (consensus)		dsDNA (non)		ES2 lncRNA		env8 ssRNA
[Sox2] (nM)	A	B	C	D	A	B	C	D				[HMG] (nM)	A	B	C	D	A	B	C	D					[Sox2] (nM)	Avg	SD	AVG	SD	AVG	SD	AVG	SD	AVG	SD			[Sox2] (nM)	Avg	SD	AVG	SD	AVG	SD	AVG	SD	AVG	SD
0.01	69.2713	69.7522	70.8453	69.0073	1.05748	0.732268	0.994907	0.827188				0.01	68.2089	69.7369	69.9113	70.1763	0.460815	1.1422	1.60052	0.529107					0.01	0.0266135	0.0194294											0.01	0.00896809	0.0390905
0.12207	70.0395	71.158	69.7072	70.5097	0.597718	1.29653	1.56757	0.629923				0.12207	71.1347	72.5058	71.8297	72.6597	0.721153	0.143546	0.0686778	0.68383					0.12207	0.0407317	0.0235296											0.12207	0.10266	0.0184064
0.244141	71.4872	71.0049	71.3975	71.0544	0.651222	1.68109	0.412825	0.255605				0.244141	71.8638	73.4505	72.5996	72.9428	1.18564	1.93319	0.20272	0.243356					0.244141	0.0591567	0.0204175											0.244141	0.128039	0.0433534
0.488281	72.4145	72.2917	72.3573	72.3752	0.439455	1.40591	0.472962	0.741401				0.488281	73.1855	74.1929	72.9604	73.3735	0.834435	1.56903	0.948607	1.04016					0.488281	0.0833006	0.0186957											0.488281	0.154153	0.0431997
0.976562	75.2414	76.3773	74.0481	77.585	0.405457	1.04788	1.65737	1.52758				0.976562	77.5447	76.9188	76.6111	76.3263	0.427531	0.910269	1.39863	2.16776					0.976562	0.157708	0.0267081											0.976562	0.280165	0.0524338
1.95312	82.3251	83.2179	82.0039	81.7824	0.779974	0.846423	0.927872	0.473196				1.95312	82.4397	84.5162	82.3956	85.4372	0.522603	2.2848	0.0727262	1.23167					1.95312	0.296893	0.0165413											1.95312	0.537076	0.0512769
3.90625	91.7638	95.4199	91.9258	95.4366	2.25519	0.321397	1.39598	0.896636				3.90625	89.2075	89.4599	90.16	90.0725	1.07562	0.873529	0.284282	1.31443					3.90625	0.539202	0.0298834											3.90625	0.759591	0.0358923
7.8125	99.0794	100.375	98.6415	99.8767	1.62984	0.438499	1.28389	0.980576				7.8125	92.0304	91.6779	90.4613	91.5993	0.73379	0.462776	0.881375	0.661124					7.8125	0.66432	0.0247992											7.8125	0.82294	0.0257994
15.625	104.035	103.969	104.643	104.871	1.6638	0.0757629	2.01962	0.998024				15.625	93.1457	90.3607	92.7597	90.4925	0.822095	0.151513	0.0971967	0.345189					15.625	0.768359	0.0294439											15.625	0.830543	0.0160216
31.25	114.5	116.846	112.512	116.004	0.883639	1.28429	1.48916	0.959325				31.25	95.6353	94.646	94.5027	94.8959	0.535527	1.63704	1.55862	1.69696					31.25	0.995778	0.0251508											31.25	0.951973	0.0545292
62.5	130.501	132.539	132.122	134.143	0.710812	1.17936	2.33278	0.894497				62.5	101.799	98.085	101.368	98.1065	1.70914	0.627765	0.523927	1.37089					62.5	1.3666	0.0299904											62.5	1.13241	0.0424514
125	147.583	150.102	147.816	147.653	0.486311	2.01338	0.351779	0.776695				125	108.154	104.119	107.201	104.563	0.482138	0.886494	0.925451	0.333561					125	1.70841	0.0245847											125	1.36197	0.0264708
250	161.161	162.705	162.317	162.988	0.982108	0.376712	1.18399	0.489956				250	115.665	110.712	114.924	110.592	0.845097	1.27897	1.4197	1.36234					250	2.00775	0.0174734											250	1.62004	0.0469389
500	172.487	172.053	171.668	172.189	1.57856	1.15563	0.653936	0.840786				500	120.933	117.992	121.424	117.01	1.44358	0.213196	0.618543	1.13338					500	2.2175	0.0240361											500	1.85771	0.0352796
1000	179.029	177.411	178.988	175.338	2.13272	1.2894	0.996882	1.00053				1000	125.559	121.722	124.634	121.877	0.579853	1.36592	0.259185	1.59036					1000	2.33684	0.0307689											1000	2.01025	0.0418275
2000	180.992	178.204	179.309	176.974	2.11904	1.54642	0.770595	1.11293				2000	128.673	127.572	129.591	127.23	0.656202	0.475274	0.365498	0.237886					2000	2.36198	0.0317904											2000	2.1911	0.016699
																									0.01			-0.0273589	0.00809816	-0.0265818	0.00497476	-0.00727368	0.0216928	-0.0438659	0.0314372			0.01			-0.031781	0.0154625	-0.0309238	0.0219094	-0.0148631	0.0188997	-0.0381631	0.0291878
	0.5	2.2	3.4	2.3									1	0.6	1.4	0.4									0.0268435			0.00312187	0.0108722	0.00327547	0.00670502	0.00778669	0.0138378	-0.0316948	0.0245543			0.0268435			-0.0205467	0.011757	-0.0200862	0.00986264	-0.0273135	0.0199816	-0.029405	0.0225609
																									0.0671089			0.00643457	0.00485434	0.00682253	0.0115725	0.0107571	0.0106555	-0.025539	0.0278721			0.0671089			0.000121551	0.0178116	0.000849906	0.00894318	-0.0378772	0.0196697	-0.0275888	0.0158098
	2.1	1.19722	0.598609										0.85	0.443471											0.167772			-0.0172702	0.00814973	-0.0174095	0.00669182	0.00797497	0.0139661	-0.00998739	0.0136543			0.167772			-0.0141375	0.0214003	-0.0140092	0.0149747	0.00833616	0.017784	-0.00970624	0.0198731
																									0.41943			-0.00601006	0.00581876	-0.00593802	0.0056306	0.0170183	0.0198225	-0.017491	0.0150439			0.41943			-0.0571091	0.0158629	-0.0569753	0.0208594	0.022255	0.0251935	-0.0128698	0.0187003
																									1.04858			-0.0208362	0.0136757	-0.0208561	0.00771659	0.0407361	0.0174175	0.00203071	0.0105982			1.04858			0.020256	0.0228936	0.0203792	0.0217753	0.0204676	0.020591	-0.00527197	0.0157677
dsDNA (negative)												dsDNA (negative)													2.62144			0.0101704	0.0111852	0.010299	0.00639053	0.0959185	0.0177121	-0.000423058	0.0152015			2.62144			0.0137467	0.0311959	0.0139786	0.0210064	0.108728	0.0211618	0.00790087	0.0229747
	Avg				SD								Avg				SD								6.5536			0.0300483	0.011133	0.0301824	0.00693128	0.235491	0.0104894	0.0117634	0.0274877			6.5536			0.0237531	0.0135893	0.0232265	0.0156242	0.17724	0.0190157	0.0166062	0.0175293
[Sox2] (nM)	A	B	C	D	A	B	C	D				[HMG] (nM)	A	B	C	D	A	B	C	D					16.384			0.0527303	0.0151358	0.0526542	0.00589657	0.45484	0.0156016	0.0825853	0.0248795			16.384			0.0709337	0.0148429	0.0703256	0.0171332	0.375836	0.0284397	0.0808723	0.0221278
0.01	50.7982	42.4923	46.512	45.8759	0.168877	0.307835	0.175805	1.17084				0.01	41.821	38.6664	38.5692	38.9503	1.17432	1.77954	0.845357	1.78142					40.96			0.112474	0.0113664	0.111853	0.00658671	0.645927	0.016811	0.118533	0.0319372			40.96			0.0994745	0.0178635	0.0995228	0.019094	0.529364	0.0224805	0.117332	0.0231012
0.0268435	49.2188	51.3089	48.1798	51.7548	1.14379	0.425863	0.391561	0.962112				0.0268435	39.8784	41.4962	41.9203	37.7379	0.809425	0.17135	0.0750987	1.01168					102.4			0.216532	0.00929812	0.215649	0.00858012	0.829526	0.0190702	0.252367	0.0150173			102.4			0.208056	0.0195906	0.206261	0.0125867	0.708438	0.0215004	0.257484	0.0203701
0.0671089	50.8544	50.436	52.0148	48.7746	0.803227	1.2429	1.82461	1.59884				0.0671089	41.4305	42.2996	41.214	41.6056	0.566726	0.55929	0.519396	0.729609					256			0.387092	0.0121726	0.384986	0.00839893	0.881868	0.0162589	0.372995	0.0226525			256			0.367513	0.00996125	0.364091	0.0124125	0.798822	0.0234129	0.391969	0.0200805
0.167772	44.5626	44.8596	46.3814	54.8672	1.3555	0.553437	0.251485	0.515843				0.167772	36.9237	40.903	44.6843	40.3477	0.197566	1.57021	1.05438	0.607704					640			0.580144	0.0104042	0.57769	0.00957108	0.926884	0.0130781	0.524914	0.023459			640			0.548396	0.0132702	0.543524	0.00809002	0.869374	0.0223534	0.537719	0.0225507
0.41943	46.9123	47.339	50.169	51.6855	0.950886	0.282155	0.265009	0.87227				0.41943	39.7068	31.0551	41.1719	39.4735	2.12231	1.00529	1.02583	1.05841					1600			0.757847	0.0112905	0.75485	0.00482947	0.95872	0.0126963	0.664464	0.0254681			1600			0.688228	0.0135549	0.683801	0.0229875	0.946639	0.021803	0.671027	0.0171148
1.04858	45.1543	44.761	45.1601	53.8442	0.340422	0.961422	1.00712	1.24233				1.04858	36.3349	37.1492	46.3712	52.399	2.43694	1.17492	0.919005	0.421897					4000			0.886866	0.0132568	0.88368	0.00797286	1.03071	0.00916992	0.908104	0.0165515			4000			0.869834	0.00988671	0.864395	0.014603	1.04388	0.013462	0.922706	0.013575
2.62144	50.2325	50.5412	49.6771	53.4261	0.52597	0.65153	0.490828	1.22776				2.62144	42.0585	46.3268	44.6741	37.0693	1.07884	1.72118	1.28636	1.44595					10000			0.99395	0.0104095	0.990912	0.00739567	1.05228	0.0206553	1.00182	0.0170648			10000			1.01067	0.0180105	1.00398	0.0176377	1.11547	0.0219466	0.995076	0.0173332
6.5536	52.7476	53.2085	52.5978	54.9376	1.28364	0.823067	0.339859	0.491286				6.5536	45.0458	35.7948	47.7808	44.3949	1.23121	1.33558	0.561078	0.795096
16.384	54.5851	53.3833	56.2577	60.2656	0.602285	0.626635	0.517879	1.01509				16.384	45.813	42.6672	50.7655	46.3286	1.85284	0.743234	1.0054	0.483814
40.96	58.864	58.158	64.2024	72.2113	0.427317	1.50682	0.235776	0.191856				40.96	50.2353	47.108	47.8729	47.8213	1.87971	0.284801	1.43573	0.967972
102.4	71.2859	69.9436	78.1616	84.3525	0.854382	1.63864	0.29649	0.910765				102.4	47.0799	50.8977	63.9683	60.4431	0.217843	0.613617	1.09532	1.14746
256	86.9715	85.8028	97.7049	115.742	1.07623	0.909357	1.32083	0.61				256	66.9358	55.9969	76.1739	65.7133	0.905947	0.403227	0.835394	1.05892
640	110.979	109.444	122.667	136.446	1.41627	0.599072	1.45793	0.90329				640	74.3269	68.7859	91.7904	78.2893	0.724606	0.34376	0.316979	0.654937
1600	131.416	136.416	141.754	155.816	0.60098	0.775597	0.586686	0.208168				1600	86.2537	78.039	94.0351	92.0794	1.35323	1.72625	1.0443	1.83895
4000	146.667	153.595	161.151	166.35	0.644655	1.27863	1.00123	0.836822				4000	98.4747	92.4998	106.546	101.281	1.53011	0.662638	0.861117	0.524987
10000	164.345	165.723	172.466	176.907	0.348252	0.53936	1.41622	0.956781				10000	105.899	102.87	119.005	108.67	1.41754	0.47139	1.70476	0.785668
	551	595.5	408.3	263.5									560.7	870.5	315.1	454.2
	454.575	150.343											550.125	236.072
ssDNA (consensus)												ssDNA (consensus)
	Avg				SD								Avg				SD
[Sox2] (nM)	A	B	C	D	A	B	C	D				[HMG] (nM)	A	B	C	D	A	B	C	D
0.01	35.2921	33.3565	34.8769	36.8124	0.664532	0.659205	1.15072	0.952378				0.01	36.036	34.4974	34.6327	36.1607	1.42166	0.685483	0.901637	0.694155
0.0268435	38.5396	38.0736	38.2773	38.7396	1.32148	1.19702	1.38787	0.740262				0.0268435	36.4589	37.432	35.6444	34.6675	0.884511	0.66154	0.671855	0.72798
0.0671089	38.8983	39.4025	38.6595	38.1366	0.562103	0.449638	0.292843	0.696901				0.0671089	37.5717	37.4773	37.1486	37.2453	1.61508	0.639719	1.28407	0.654426
0.167772	33.544	34.3752	38.8706	38.0608	1.35691	0.565304	0.797403	0.565366				0.167772	34.7726	38.4613	38.1976	34.5173	0.83558	1.9362	1.1354	1.28552
0.41943	35.7331	37.1969	39.1426	37.6823	0.12795	0.117904	0.526135	1.12652				0.41943	31.4165	32.1096	36.1149	35.415	1.54344	0.807527	0.887112	0.362196
1.04858	33.7597	33.763	37.8633	37.8564	1.19847	1.13643	2.34944	0.870748				1.04858	32.7065	37.4772	44.7258	39.9486	2.05568	0.853762	1.34675	1.23897
2.62144	38.6534	38.4094	39.7149	39.9569	1.17093	1.33498	1.26188	1.10641				2.62144	39.7829	41.0275	36.6357	35.3999	1.93838	1.24267	2.46311	2.08512
6.5536	40.9818	40.9127	41.7005	41.769	1.15298	1.42621	1.2952	0.943899				6.5536	36.1973	37.5019	41.5854	40.285	1.05496	0.639146	0.764443	0.901335
16.384	41.8937	42.6471	45.7334	44.9888	0.914659	1.13827	0.923217	2.75566				16.384	39.8267	42.1842	43.9196	41.566	0.864255	0.881422	1.09533	0.91319
40.96	45.9599	48.3721	54.686	52.2936	0.209556	1.6774	0.173418	1.7925				40.96	44.0418	42.9184	43.2638	44.3872	1.36424	0.655202	0.583797	1.55244
102.4	56.8583	59.9522	66.438	63.3516	0.974766	0.860177	0.857077	1.27111				102.4	44.3465	52.3646	56.8924	48.8892	0.885335	0.347039	2.24611	0.65753
256	71.0668	75.8956	89.3664	84.5358	0.827478	1.587	1.6073	1.17413				256	56.1998	60.5823	65.201	60.8225	0.503842	1.10189	0.207494	0.267402
640	92.5129	97.7627	109.906	104.637	1.55521	1.08243	1.00945	0.704677				640	65.7746	74.0924	78.5938	70.2956	1.32392	0.300636	0.440565	0.851332
1600	113.826	118.47	127.222	122.55	0.423685	1.82808	1.3513	0.913129				1600	75.8435	79.5446	86.2048	82.5229	0.452649	0.765975	1.4865	0.262698
4000	128.434	134.942	140.677	134.177	1.42488	1.76807	1.46595	1.02775				4000	88.5304	92.3522	96.5275	92.6935	0.81479	0.763221	0.23063	0.510597
10000	141.812	145.495	150.517	146.874	0.988071	1.08136	1.1036	1.31283				10000	96.977	103.197	105.948	99.7224	2.02497	0.711741	0.540958	0.360942
	574.1	493	323.6	366.1									686.4	489.3	374.3	504.4
	439.2	115.18											513.6	129.021
FL ES2												FL ES2
	Avg				SD								Avg				SD
[Sox2] (nM)	A	B	C	D	A	B	C	D				[HMG] (nM)	A	B	C	D	A	B	C	D
0.01	42.3581	40.8979	42.058	40.571	0.588095	2.2457	0.631257	1.8722				0.01	63.9131	62.0522	64.4076	63.6994	1.28926	0.722282	0.944385	0.199934
0.0268435	41.8918	42.9129	42.6658	42.6322	1.28616	1.04312	0.442983	1.0053				0.0268435	63.5261	62.5655	63.1927	61.4425	0.312406	0.917054	1.59565	0.364326
0.0671089	42.5958	43.0141	42.5973	42.7705	0.829997	0.499808	0.744873	0.918865				0.0671089	65.3333	59.8636	62.4007	60.0427	1.24789	0.745956	1.07272	0.381311
0.167772	42.3787	42.8525	43.3302	41.6609	0.89763	1.28485	0.82805	0.907741				0.167772	66.7627	65.0709	64.9577	64.0155	0.733356	1.00576	1.08116	0.515176
0.41943	42.8024	42.559	43.4165	43.9852	1.65273	0.974461	1.69856	1.28323				0.41943	67.0176	65.6446	66.9263	65.1057	1.94213	0.77377	0.94986	0.419591
1.04858	45.5205	44.2695	45.0295	44.8051	0.187879	1.80998	0.589255	1.52716				1.04858	66.6463	66.9485	64.5918	66.0314	1.26212	0.579816	0.705688	1.22529
2.62144	50.2145	47.2289	50.4151	47.6802	0.481368	1.37338	1.21557	1.64057				2.62144	72.9919	71.696	70.4532	73.7961	1.07393	1.02251	1.33591	0.234577
6.5536	60.4649	57.8972	59.7584	57.4399	0.146937	0.800277	0.705399	1.01737				6.5536	80.984	75.3291	78.3123	73.8974	1.33365	0.769945	0.662214	0.661274
16.384	76.4914	72.1408	77.8864	72.0681	1.08518	1.36088	1.16227	0.791531				16.384	94.767	89.9902	93.7678	86.2714	1.39932	1.14331	1.79987	0.864699
40.96	92.3554	84.6921	91.9044	84.5574	0.882439	0.95767	1.00854	1.73076				40.96	103.412	104.947	99.4072	100.464	1.78771	0.819968	0.533937	0.511153
102.4	105.414	97.7645	106.477	96.5769	0.34883	1.20386	2.35371	0.662122				102.4	114.479	118.326	113.122	112.973	1.00168	1.38699	0.815396	1.00541
256	107.392	102.99	108.418	102.275	0.265233	1.31013	0.737325	1.70113				256	122.718	123.926	119.953	117.868	0.839126	0.707321	1.70091	0.864481
640	112.491	105.793	110.182	105.579	1.57205	0.583759	0.717425	0.575354				640	128.511	129.545	125.696	120.837	0.707967	0.791414	0.96777	1.68658
1600	113.758	108.392	112.648	108.313	0.860179	0.742394	0.838713	1.13623				1600	132.929	136.904	131.106	125.644	0.702213	0.572413	0.433234	1.95213
4000	116.469	115.85	115.786	115.465	0.487406	0.544561	0.293606	1.0257				4000	140.009	141.005	138.815	133.967	0.326204	0.400524	1.01769	0.57189
10000	119.188	117.101	116.321	117.172	1.10137	1.95109	1.4417	1.24809				10000	143.497	147.554	146.948	136.338	1.04267	1.33776	1.21691	0.458923
	16.1	19.3	15.6	19.1									21.8	23	22.2	24.1
	17.525	1.94658											22.775	1.01448
env8 ssRNA												env8 ssRNA
	Avg				SD								Avg				SD
[Sox2] (nM)	A	B	C	D	A	B	C	D				[HMG] (nM)	A	B	C	D	A	B	C	D
0.01	47.5366	46.4822	46.8778	48.2368	1.11342	2.02328	2.89625	1.83119				0.01	47.2694	48.9267	47.9066	48.601	1.04663	1.71644	3.25602	0.499868
0.0268435	46.4254	49.6376	48.2322	48.2095	1.70434	1.86831	1.75602	0.968803				0.0268435	46.8159	50.017	49.1199	49.1137	1.95778	1.99968	0.408765	0.829321
0.0671089	47.5531	49.2915	48.8698	48.3661	1.14962	0.659956	1.43176	3.03161				0.0671089	48.4607	49.1891	49.0372	48.7754	1.29858	0.603824	0.827517	1.21785
0.167772	47.2935	51.8603	49.6442	49.4634	0.683462	0.909464	1.02626	0.93002				0.167772	47.4354	51.633	50.6383	50.5583	0.83976	1.51535	1.84703	0.702439
0.41943	47.5937	50.067	49.4034	49.1457	0.237976	1.19966	1.09466	1.13051				0.41943	48.7337	50.6692	50.0303	49.9097	1.24346	1.53193	0.333595	1.43819
1.04858	49.1491	51.8282	50.0141	50.3376	0.197466	0.774463	1.0199	0.523988				1.04858	48.1932	51.5195	50.7745	50.9298	1.02518	0.476528	1.71933	0.157997
2.62144	48.5796	51.298	50.135	50.6611	1.26275	1.1168	0.610329	0.858564				2.62144	48.9773	52.7519	51.4474	51.7094	1.79594	0.585747	0.875299	2.15353
6.5536	48.4684	53.4116	50.9099	51.1888	0.352466	1.26084	2.22696	2.50405				6.5536	48.3917	53.8879	52.3971	52.5345	0.685858	1.74173	1.35885	0.318867
16.384	52.868	58.6937	55.5228	55.4994	2.22669	1.32549	0.683201	1.78002				16.384	52.3678	58.1138	56.8257	56.802	2.4109	0.879259	0.937552	0.744093
40.96	55.18	60.9991	57.9961	57.7854	2.65061	1.86961	2.1925	1.39183				40.96	55.0015	60.391	59.2017	59.0852	1.06676	1.88025	1.21065	1.79338
102.4	62.4088	71.4166	66.5244	66.7951	0.663685	1.42909	1.11553	0.524611				102.4	61.6178	71.1797	68.8491	68.9942	1.38835	1.92926	0.38939	1.19777
256	68.3287	81.0559	74.5089	75.0198	1.05803	2.21042	1.15628	1.32247				256	67.9427	81.6923	78.1111	78.365	0.543347	1.5993	1.76335	1.07827
640	77.3786	92.6915	83.6245	85.1038	2.49493	1.23534	1.04101	0.568384				640	74.5337	92.8385	88.2352	88.9708	0.252904	2.16427	0.657997	1.95889
1600	87.0877	101.441	92.6253	94.144	2.82812	0.205146	0.370024	1.53716				1600	83.8041	101.185	96.904	97.6719	1.75134	0.976174	0.838276	0.409333
4000	102.981	116.653	109.683	109.761	1.70184	0.631208	0.521609	0.970286				4000	102.712	116.539	113.119	113.161	1.05579	1.04332	0.792002	0.552968
10000	110.867	121.775	115.518	115.371	1.39992	1.06807	1.09529	0.796331				10000	109.252	119.869	117.687	117.616	1.19171	0.726951	0.363487	1.74402
	716.8	349.1	514.3	469.3									869.2	337.6	408.3	393.5
	512.375	153.088											502.15	246.587
Raw Data
SOX2 Binding data																						Calculated Anisotropy																						Anisotropy average
	dsDNA - consensus				dsDNA - negative				ssDNA - consensus				ES2 RNA				env8_ss						dsDNA - consensus				dsDNA - negative				ssDNA - consensus				ES2 RNA				env8_ss						dsDNA - consensus				dsDNA - negative
	A	B	C	D	A	B	C	D	A	B	C	D	A	B	C	D	A	B	C	D			A	B	C	D	A	B	C	D	A	B	C	D	A	B	C	D	A	B	C	D			A	B	C	D	A
Channel A _1																																												[HMG]
1	31735	30873	30981	27016	29392	32327	32365	31619	24523	26912	25163	26095	40264	41106	39625	42865	24688	25264	19591	22729			68.9655	69.1015	70.8118	69.4292	50.6732	42.5146	46.4415	45.0863	35.9125	32.6015	33.6345	37.8416	42.6123	43.3181	42.407	41.6853	47.4867	44.1544	48.8188	46.1339		0.01	69.2713	69.7522	70.8453	69.0073	50.7982
2	30859	31499	32875	28622	31126	31406	31671	31365	26673	25863	25022	24543	36263	39003	41420	37944	22858	24130	23500	24862			69.3472	69.7739	68.2276	71.2214	48.9465	50.9953	48.6056	51.3659	40.0632	37.2976	38.4008	38.0899	40.4053	43.5554	42.8761	43.2471	48.3113	51.484	49.8534	48.604		0.0268435	70.0395	71.158	69.7072	70.5097	49.2188
3	32757	28816	29074	29511	29057	30713	30781	31689	26228	24363	26662	27933	38473	38652	39091	43233	23361	22524	25063	22007			71.8284	69.0663	71.0788	70.8345	51.429	51.8693	51.6638	49.7681	38.4447	39.251	38.3652	38.6717	43.5012	43.2619	42.3731	42.424	48.2687	48.7234	50.4077	45.1325		0.0671089	71.4872	71.0049	71.3975	71.0544	50.8544
4	29611	31042	29143	26947	32111	29869	30640	30372	25696	26605	29460	24499	39991	38678	39737	40139	23944	24956	26639	25148			72.5325	73.0831	72.8917	72.0179	43.4743	44.9553	46.6613	55.4228	31.9642	33.8725	39.6	37.7069	42.5647	43.6987	43.5036	40.8743	47.5501	51.6682	50.6429	48.7954		0.167772	72.4145	72.2917	72.3573	72.3752	44.5626
5	31887	30736	30574	28559	28483	32148	28061	29522	27456	25846	25452	24801	39444	40885	39834	37843	23276	22378	22484	24686			74.8789	75.1928	72.2325	77.5796	46.1745	47.1814	50.3812	51.3734	35.8732	37.3389	38.5831	37.4774	44.2554	42.0353	41.5564	44.6551	47.6878	50.2065	48.8365	50.4534		0.41943	75.2414	76.3773	74.0481	77.585	46.9123
6	31302	31443	29632	28802	32009	29530	30668	31585	26760	27461	26319	23982	40603	40255	40740	36892	20131	25209	25235	23039			82.24	83.3941	83.0622	82.1879	45.2176	44.392	46.3031	55.0381	35.1286	34.3369	38.5072	37.5362	45.6268	46.3046	44.3613	45.7719	49.237	50.9361	49.2158	49.8131		1.04858	82.3251	83.2179	82.0039	81.7824	45.1543
7	26122	31025	29454	30402	29936	31957	35007	29378	28097	24337	24835	24687	40455	41178	40882	38334	23003	19617	23307	21938			91.1738	95.2686	90.7815	94.3927	50.8071	50.4703	49.4397	53.7447	39.8909	39.7747	41.0754	38.8371	49.6753	45.8378	49.0956	46.2759	50.0391	52.5812	49.8404	50.3395		2.62144	91.7638	95.4199	91.9258	95.4366	50.2325
8	29687	31695	32526	27347	30557	29240	30036	29509	27812	25975	25362	25749	39089	39438	39096	40257	25420	26183	22284	24615			97.6847	100.11	97.3773	100.057	53.2548	52.4069	52.9319	55.2719	41.6797	41.5144	40.5217	41.2107	60.3408	56.9815	60.1681	56.8307	48.0653	54.8735	52.5507	53.2207		6.5536	99.0794	100.375	98.6415	99.8767	52.7476
9	30470	28676	28788	27772	31097	29385	29320	27645	24138	24580	24331	24796	41242	39545	40998	41165	23216	22944	25686	24247			105.942	103.909	104.417	105.318	55.1384	52.7167	55.6679	59.4417	41.2755	43.7251	46.7395	43.8037	75.245	72.4136	79.1987	71.5191	50.6816	58.4656	54.949	57.4279		16.384	104.035	103.969	104.643	104.871	54.5851
10	28868	31259	28884	28426	31125	29478	32148	32081	27838	24346	25950	25008	40016	39872	37824	38364	22425	25777	23392	25999			115.435	116.719	114.083	115.992	59.2992	57.0575	64	72.0374	46.0287	46.4789	54.6136	50.6268	92.7126	83.6521	93.0634	83.4888	54.5892	59.421	57.6605	56.2235		40.96	114.5	116.846	112.512	116.004	58.864
11	31105	27313	31069	32649	29223	31171	30712	29475	26962	27025	25443	26001	39899	40831	40168	38358	25559	23326	22506	23956			130.907	131.807	131.15	135.055	72.2744	68.5579	78.2497	85.2627	56.836	58.976	66.735	64.8053	105.221	97.3695	109.16	96.8816	62.6348	70.002	65.2502	66.3178		102.4	130.501	132.539	132.122	134.143	71.2859
12	29823	29174	30726	31260	32435	27599	33780	31005	24106	22444	25969	26093	41216	40803	40683	41036	21550	21119	22112	23562			147.885	152.312	148.082	148.512	88.1233	86.622	98.7805	115.431	70.4212	76.9864	90.5177	84.3199	107.165	102.069	108.887	100.492	67.1252	79.0575	73.2061	73.6755		256	147.583	150.102	147.816	147.653	86.9715
13	30098	30064	31772	29841	30077	29627	29963	30363	24249	26647	27236	24466	39352	38367	39626	41125	22424	24202	22286	22793			161.049	162.611	161.017	163.3	111.843	109.601	123.943	137.387	92.6436	99.0154	110.764	104.616	114.005	106.018	110.721	105.938	74.7386	93.4772	82.4882	85.567		640	161.161	162.705	162.317	162.988	110.979
14	29794	26837	32017	28109	32302	28031	30873	29424	25002	25166	27110	27340	40837	40170	38581	43045	25517	24264	24183	24110			173.808	171.518	171.113	172.196	131.26	136.788	142.126	156.024	114.32	117.358	127.527	121.91	114.306	107.532	113.624	108.307	90.1522	101.547	92.2271	93.6864		1600	172.487	172.053	171.668	172.189	131.416
15	29696	30741	30402	31008	32572	32156	30791	26299	25687	25001	27687	25220	41164	41251	38506	43366	25188	24010	24055	23542			176.59	178.579	178.051	176.086	145.928	152.71	160.156	166.124	127.686	136.838	140.517	133.796	116.215	115.215	116.122	115.843	104.783	116.104	110.007	110.719		4000	179.029	177.411	178.988	175.338	146.667
16	29073	30635	29641	29458	29491	32891	29017	29934	26295	27149	24957	27047	40279	41887	39810	36963	24753	24640	21378	25385			180.155	177.076	178.501	176.056	164.002	166.322	171.017	176.22	141.853	144.349	151.517	148.019	118.681	114.99	114.731	118.434	111.86	120.822	115.679	115.116		10000	180.992	178.204	179.309	176.974	164.345
Channel A _2																																												Anisotropy SD
	31965	31249	31177	27951	29332	32128	32172	31456	25126	27233	24878	26000	40044	41259	39539	43291	24230	25010	19482	23360			70.4436	70.5496	69.8731	69.5375	50.7323	42.7883	46.709	47.2258	35.3551	33.8618	35.9174	36.6283	41.6817	38.8684	42.4376	38.414	48.67	47.4564	43.5624	49.5264			1.05325	0.735083	0.989387	0.826241	0.167876
	31144	31955	33097	29593	31144	31234	31534	31282	27300	26218	24824	24519	36107	39209	41394	38404	22438	23929	23446	25553			70.4029	71.3664	71.3538	70.3026	50.4808	51.1364	47.8457	51.0369	37.8251	37.4744	36.8357	39.5511	42.5327	43.4775	42.1564	41.4708	44.982	47.7499	48.4701	48.9209			0.599799	1.29254	1.56974	0.634015	1.1502
	33113	29304	29361	30524	29117	30590	30690	31643	26893	24750	26546	27982	38382	38926	39104	43781	22988	22388	25065	22745			71.8932	72.0607	71.8561	70.9832	51.2008	49.7712	50.3945	46.9332	39.5362	39.9058	38.6624	38.3915	41.8635	43.3354	43.4231	43.8048	48.1686	49.1203	47.5656	48.8393			0.648009	1.68111	0.407141	0.262943	0.805791
	30014	31576	29457	28019	32219	29764	30601	30365	26418	27024	29397	24615	39967	38954	39819	40741	23621	24856	26670	25942			72.7863	70.6644	71.9584	73.2279	46.0909	45.3546	46.3099	54.3959	34.3014	34.9875	38.9923	37.7664	41.4067	41.3787	44.0596	41.4566	47.8053	51.0494	48.5848	49.0603			0.442716	1.40952	0.481195	0.741726	1.36266
	32335	31303	30947	29685	28611	32099	28071	29572	28185	26297	25461	24982	39449	41207	39970	38516	23000	22317	22599	25505			75.6632	77.1841	74.4187	76.0573	47.9845	47.1731	50.2607	52.665	35.7075	37.1339	39.6338	38.9007	41.005	41.9549	43.8095	44.8013	47.3237	48.8057	50.6668	48.5811			0.395481	1.04804	1.66162	1.53037	0.950202
	31795	32025	30080	29975	32196	29512	30763	31673	27539	27974	26393	24210	40687	40654	40920	37611	19892	25206	25387	23899			83.1448	83.9645	81.3384	81.2638	45.4607	44.0468	44.3944	52.5581	32.9373	34.4942	39.8298	37.1882	45.6313	42.835	45.2414	43.0459	48.9366	52.3594	51.1644	50.3554			0.780676	0.848561	0.926648	0.472291	0.342509
	26665	31651	29954	31638	30178	31959	35153	29508	28940	24893	24971	24952	40591	41611	41096	39110	22807	19660	23528	22871			94.2547	95.2047	91.5087	95.924	50.1179	49.9237	49.3515	52.0742	38.5054	38.3357	39.4936	39.9931	50.3864	47.2683	51.4761	49.4727	47.8326	50.5975	50.835	51.6313			2.25451	0.319112	1.40037	0.904685	0.526705
	30312	32386	33073	28643	30870	29305	30239	29664	28716	26587	25544	26058	39290	39933	39384	41073	25248	26271	22524	25576			100.872	100.126	98.6063	98.8167	53.7021	54.0466	52.2433	54.3706	39.6527	41.9356	41.4924	41.2363	60.6343	58.4566	58.9343	56.8717	48.631	52.7866	48.3672	48.3862			1.6306	0.445449	1.28216	0.982354	1.28541
	31161	29413	29379	29101	31422	29483	29579	27855	25082	25246	24566	25160	41510	40099	41351	42035	23106	23117	25955	25238			102.906	103.938	102.745	103.73	53.9454	53.4635	56.4634	61.4041	41.4628	42.7535	44.9101	48.1322	77.3082	70.6635	76.9853	72.9806	55.1302	57.4929	55.3456	55.1531			1.66082	0.0809992	2.01977	0.995566	0.601138
	29631	32039	29492	29822	31525	29606	32442	32290	28827	25047	26250	25416	40322	40463	38233	39298	22378	26000	23718	27065			113.656	118.187	111.107	116.973	58.4588	59.8714	64.1433	72.423	45.7247	49.654	54.8744	54.1923	93.0055	85.5321	91.2381	86.5607	52.8708	63.0631	55.9949	58.2331			0.892835	1.28171	1.49508	0.96297	0.420994
	31942	28141	31755	34080	29667	31338	31073	29757	27979	27805	25794	26454	40253	41455	40640	39351	25573	23629	22901	25084			129.672	133.892	134.787	134.117	70.8046	69.5195	78.4036	83.4325	55.8963	60.3361	65.476	62.7712	105.205	96.8011	104.714	95.812	62.943	72.8613	67.0342	66.7078			0.718168	1.173	2.33605	0.89965	0.856109
	30714	29999	31458	32734	32922	27789	34168	31342	25180	23262	26363	26606	41605	41464	41175	42046	21613	21448	22554	24757			147.01	149.638	147.959	147.019	85.9814	84.8264	96.2308	115.353	72.0127	76.6294	87.5243	83.482	107.686	104.49	108.791	103.878	69.0527	83.4391	74.966	76.3071			0.496113	2.01892	0.360417	0.771324	1.08006
	31044	30956	32541	31366	30618	29863	30414	30727	25325	27503	27692	25038	39794	39066	40131	42194	22536	24532	22784	24004			160.23	163.116	162.579	163.241	111.756	109.955	122.982	135.582	90.9048	97.1384	108.794	103.946	110.862	105.124	110.444	104.915	79.7092	91.2655	83.8658	84.475			0.992641	0.372045	1.19125	0.490736	1.42255
	30806	27800	32833	29667	32924	28326	31361	29827	26129	26049	27633	27933	41329	40908	39162	44153	25679	24643	24739	25375			170.726	171.26	172.394	171.351	132.084	135.53	142.056	155.817	113.597	120.579	128.394	122.144	114.192	108.762	112.225	109.45	84.5613	101.567	92.7213	95.8531			1.58723	1.15764	0.65764	0.834931	0.605453
	30785	31726	31328	32636	33244	32512	31321	26764	26858	25959	28253	25847	41721	42037	39133	44507	25398	24417	24655	24871			179.931	176.038	178.879	175.731	147.056	155.061	161.143	167.276	130.075	134.643	139.314	133.391	116.172	116.216	115.641	116.241	101.392	117.329	109.096	109.793			2.13587	1.28303	0.995346	1.00295	0.640249
	30200	31640	30611	31131	30204	33309	29615	30441	27500	28160	25571	27741	40876	42709	40502	38179	25025	25116	22026	26766			179.425	177.574	180.013	176.653	164.33	165.302	172.548	176.497	140.787	146.524	150.717	145.45	120.449	118.833	117.547	117.137	111.469	122.917	116.537	114.726			2.11363	1.54308	0.761221	1.11441	0.34949
Channel A_3
	31742	31124	30615	26944	29342	32319	32495	31071	24386	27067	25565	25720	40076	41347	39870	42907	24327	25287	19846	22447			68.4048	69.6054	71.8511	68.0553	50.989	42.1741	46.3855	45.3157	34.6088	33.6063	35.0789	35.9673	42.7803	40.5072	41.3295	41.6137	46.4531	47.8357	48.2522	49.0501
	30898	31829	32542	28585	31146	31456	31860	30874	26613	26073	25493	24208	36100	39304	41737	37991	22544	24202	23792	24639			70.3685	72.3336	69.5401	70.0052	48.2292	51.7951	48.0882	52.8615	37.7305	39.4488	39.5953	38.5779	42.7374	41.7057	42.9651	43.1786	45.983	49.679	46.3731	47.1038
	32832	29180	28791	29534	29134	30803	30997	31264	26244	24626	27203	27606	38367	38979	39475	43333	23099	22640	25381	21854			70.7398	71.8877	71.2576	71.3457	49.9333	49.6675	53.9861	49.6226	38.7142	39.0509	38.9507	37.3466	42.4226	42.4448	41.9958	42.0826	46.222	50.0308	48.636	51.1264
	29750	31433	28893	27040	32236	30007	30952	29996	25770	26922	30057	24206	39915	39040	40187	40306	23713	25107	27007	25064			71.9247	73.1277	72.2217	71.8798	44.1226	44.269	46.1732	54.7829	34.3664	34.2656	38.0195	38.7092	43.1647	43.4803	42.4274	42.6517	46.5252	52.8634	49.7049	50.5345
	32071	31179	30401	28698	28664	32334	28391	29190	27569	26211	26137	24539	39435	41268	40337	38065	23102	22598	22899	24639			75.182	76.7552	75.4931	79.118	46.5779	47.6626	49.8651	51.0181	35.6185	37.118	39.2111	36.6688	43.1469	43.6868	44.8835	42.4992	47.7696	51.1887	48.7068	48.4027
	31497	31935	29509	29023	32228	29790	31037	31324	26939	27866	27097	23767	40668	40686	41270	37141	19991	25492	25700	23033			81.5904	82.295	81.6109	81.8953	44.7845	45.8443	44.7828	53.9365	33.2133	32.4578	35.2529	38.8446	45.3034	43.6688	45.4858	45.5974	49.2737	52.1892	49.6621	50.8442
	26348	31589	29380	30671	30221	32280	35434	29152	28335	24793	25652	24503	40572	41653	41476	38614	22914	19966	23848	21995			89.863	95.7865	93.4874	95.9932	49.7726	51.2295	50.2402	54.4595	37.564	37.1178	38.5757	41.0404	50.5817	48.5807	50.6736	47.2919	47.8673	50.7153	49.7295	50.0125
	29966	32297	32492	27638	30879	29629	30499	29350	28096	26483	26259	25602	39229	39981	39745	40610	25369	26584	22884	24723			98.6814	100.889	99.9409	100.756	51.286	53.172	52.6182	55.1702	41.6131	39.2881	43.0874	42.86	60.4196	58.2535	60.1727	58.6175	48.7087	52.5747	51.8117	51.9595
	30820	29330	28806	28078	31485	29808	29836	27541	24486	25143	25271	24701	41436	40112	41676	41545	23190	23384	26301	24403			103.257	104.061	106.766	105.564	54.6714	53.9697	56.6418	59.9509	42.9429	41.4627	45.5507	43.0303	76.9209	73.3453	77.4752	71.7044	52.7922	60.1226	56.2739	53.917
	29250	31905	28946	28776	31592	29945	32696	32044	28234	24963	26985	24976	40244	40503	38577	38772	22459	26275	24079	26196			114.41	115.633	112.346	115.047	58.8339	57.545	64.4638	72.1734	46.1263	48.9832	54.5699	52.0615	91.3481	84.8921	91.4118	83.6227	58.08	60.5134	60.3329	58.8997
	31542	28010	31144	33015	29741	31682	31320	29499	27383	27695	26520	26024	40191	41528	40968	38811	25643	23895	23263	24196			130.924	131.919	130.428	133.256	70.7788	71.7534	77.8313	84.3623	57.8425	60.5443	67.1029	62.4784	105.815	99.1228	105.558	97.0372	61.6485	71.3864	67.2888	67.3597
	30307	29922	30826	31648	33001	28171	34438	31051	24589	23132	27121	26157	41573	41556	41550	41541	21697	21738	22911	23863			147.853	148.355	147.406	147.428	86.8096	85.9599	98.1035	116.442	70.7665	74.071	90.0573	85.8056	107.325	102.412	107.575	102.457	68.8082	80.671	75.3545	75.0767
	30627	30870	31926	30278	30685	30240	30696	30460	24769	27381	28433	24578	39768	39177	40528	41691	22655	24861	23131	23108			162.205	162.389	163.356	162.422	109.337	108.777	121.075	136.369	93.9903	97.1344	110.159	105.35	112.607	106.236	109.383	105.886	77.6881	93.3318	84.5196	85.2695
	30392	27689	32243	28598	32950	28700	31642	29588	25610	25973	28365	27521	41299	41013	39545	43673	25816	24957	25067	24475			172.925	173.382	171.496	173.021	130.904	136.929	141.08	155.607	113.56	117.474	125.745	123.597	112.775	108.881	112.095	107.182	86.5495	101.209	92.9275	92.8926
	30346	31655	30679	31548	33283	32881	31617	26516	26353	25851	28964	25443	41694	42136	39522	44046	25530	24751	24972	23973			180.566	177.615	180.033	174.199	147.017	153.014	162.155	165.651	127.542	133.344	142.198	135.344	117.019	116.119	115.595	114.31	102.767	116.525	109.946	108.771
	29766	31587	29954	30039	30282	33661	29920	30169	27051	28045	26303	27293	40827	42830	40857	37697	25117	25442	22330	25869			183.396	179.963	179.414	178.214	164.701	165.544	173.833	178.006	142.796	145.613	149.318	147.152	118.435	117.479	116.685	115.944	109.271	121.588	114.339	116.271
Channel B_1
	25965	25250	25216	22075	25335	28527	28239	27696	22058	24441	22784	23341	35521	36190	34978	37917	21476	22189	16977	19849
	25221	25713	26954	23269	26963	27046	27462	26982	23705	23170	22345	21937	32196	34315	36513	33413	19837	20751	20304	21558
	26585	23570	23646	24018	24992	26383	26457	27386	23419	21703	23812	24925	33854	34035	34510	38161	20276	19524	21620	19274
	23984	25104	23581	21858	28258	26173	26717	25826	23380	24073	26217	21922	35285	34015	34966	35589	20825	21450	22964	21794
	25657	24709	24785	22805	24871	27990	24208	25396	24699	23152	22717	22207	34633	36129	35249	33189	20236	19315	19483	21292
	24670	24701	23300	22703	28027	25918	26769	26887	24125	24814	23496	21470	35510	35137	35760	32251	17424	21713	21843	19908
	20079	23577	22665	23160	25794	27562	30282	25101	24983	21647	22007	22018	34971	35991	35399	33463	19864	16817	20138	18928
	22409	23764	24573	20507	26145	25079	25723	25103	24602	22988	22510	22808	32775	33386	32797	34094	22076	22299	19105	21063
	22479	21275	21328	20524	26464	25181	24914	23239	21377	21615	21211	21800	33150	32041	32589	33438	20011	19341	21871	20500
	20746	22385	20835	20397	26175	24949	26676	26021	24318	21240	22117	21559	30627	31300	28921	30130	19114	21670	19764	22057
	21424	18766	21385	22234	23687	25533	24478	23034	22834	22748	20949	21526	29494	30848	29371	29019	21291	19029	18609	19748
	19612	18956	20195	20522	25145	21486	25421	22282	19642	17952	19998	20445	30304	30427	29770	30735	17724	16794	17876	19023
	19099	18997	20163	18821	21830	21637	21035	20546	18563	20040	19827	18116	28392	28299	28850	30340	18050	18484	17552	17797
	18266	16555	19772	17308	22227	18999	20623	18927	18023	17990	18846	19301	29439	29505	27865	31549	19670	18120	18534	18403
	18070	18606	18427	18894	21534	20871	19586	16461	17849	16943	18576	17234	29519	29663	27620	31130	18642	17223	17548	17140
	17522	18617	17944	17951	18565	20576	17924	18233	17578	18026	16251	17780	28689	30139	28665	26345	17965	17447	15353	18259
Channel B_2
	26044	25453	25443	22832	25279	28329	28049	27384	22637	24642	22377	23338	35422	36795	34899	38658	21006	21758	17140	20202
	25378	25968	26897	24121	26860	26887	27403	26936	24420	23476	22269	21823	31861	34504	36566	33992	19660	20800	20338	22137
	26869	23767	23827	24832	25060	26436	26475	27570	23937	22006	23688	24989	33934	34269	34417	38491	19958	19384	21799	19709
	24293	25711	23898	22650	28140	26051	26710	25896	23874	24373	26207	22022	35382	34488	34982	36062	20529	21402	23127	22465
	25960	25024	24933	23806	24853	27948	24225	25345	25367	23570	22656	22277	34964	36422	35140	33765	20017	19340	19480	22117
	24995	25118	23767	23689	28171	25928	27000	27154	24986	25266	23472	21696	35583	35842	35827	33139	17232	21622	21852	20619
	20321	24057	23003	23999	26054	27607	30416	25333	25836	22234	22229	22180	35017	36220	35342	33828	19820	16950	20271	19660
	22679	24281	24901	21553	26379	25017	25948	25300	25551	23501	22608	23080	32916	33663	33155	34781	21891	22508	19544	22191
	23183	21820	21867	21601	26832	25211	25077	23285	22201	22263	21529	21846	33172	32651	33075	34004	19664	19541	22075	21477
	21399	22851	21449	21341	26575	24857	26909	26162	25204	21653	22356	21688	30836	31597	29383	30599	19168	21632	20135	22830
	22075	19225	21641	23268	24147	25600	24755	23374	23759	23314	21314	22028	29757	31369	30084	29859	21284	19121	18840	20655
	20246	19634	20683	21577	25676	21743	25896	22529	20425	18625	20472	20896	30546	30713	30138	31197	17679	16847	18143	19840
	19743	19534	20564	19786	22228	21788	21408	20895	19481	20792	20269	18574	28961	28886	29240	31217	17888	18852	17875	18800
	19044	17161	20206	18309	22604	19265	20953	19197	18873	18457	19164	19707	29803	29945	28394	32259	20107	18402	18934	19252
	18565	19334	18946	19905	21911	20968	19870	16700	18541	17698	19018	17682	29922	30145	28107	31914	18975	17456	18031	18154
	18237	19202	18456	18940	18997	20895	18218	18528	18437	18587	16687	18364	28973	30407	28938	27309	18182	17682	15781	19273
Channel B_3
	26012	25419	24845	22102	25269	28548	28357	27198	22018	24510	23051	23131	35338	36699	35304	37962	21225	21975	17226	19439
	25180	25795	26582	23319	27036	27027	27667	26446	23812	23213	22687	21607	31836	34765	36783	33461	19696	20921	20763	21457
	26728	23678	23404	24002	25166	26628	26466	27030	23415	21950	24254	24728	33866	34404	34887	38287	20167	19551	22006	18813
	24138	25417	23423	21942	28315	26346	27027	25553	23284	24332	26871	21597	35157	34355	35472	35554	20685	21506	23344	21613
	25783	24955	24419	22817	25000	28113	24529	25136	24819	23494	23286	22024	34736	36294	35353	33592	20080	19450	19850	21377
	24869	25165	23298	22896	28254	26037	27210	26749	24422	25318	24420	21197	35600	35784	36108	32485	17301	21878	22217	19844
	20327	23971	22438	23261	26117	27780	30581	24857	25365	22223	22896	21715	34981	36120	35751	33609	19911	17208	20612	18995
	22557	24163	24373	20685	26570	25357	26143	24975	24858	23589	23134	22570	32885	33723	33341	34218	21991	22790	19661	21232
	22907	21751	21203	20736	26830	25452	25282	23118	21581	22255	22106	21765	33149	32415	33289	33729	19868	19619	22310	20840
	21080	22916	20980	20702	26603	25309	27095	25981	24657	21622	23002	21443	30919	31685	29633	30439	18953	22020	20190	22055
	21724	19239	21479	22594	24209	25718	24992	23111	23124	23208	21813	21688	29661	31222	30256	29349	21421	19417	19124	19887
	19932	19652	20298	20838	25678	21972	25965	22253	20016	18655	20912	20410	30553	30959	30515	30944	17760	17208	18410	19190
	19374	19518	20133	19142	22426	22135	21720	20669	18890	20700	20733	18162	28803	28879	29616	30762	18085	18995	18114	18058
	18677	16995	19891	17570	22695	19445	21197	19054	18500	18561	19815	19339	29898	30012	28682	32109	20102	18655	19174	18723
	18269	19209	18496	19321	21939	21324	20003	16618	18319	17687	19344	17313	29833	30224	28390	31752	19001	17734	18220	17548
	17784	19047	18089	18199	19027	21102	18342	18288	18037	18557	17230	17984	29099	30607	29261	27053	18360	17977	16096	18548
SOX2-HMG Binding data																						Calculated Anisotropy																						Anisotropy average
	dsDNA - consensus				dsDNA - negative				ssDNA - consensus				ES2 RNA				env8_ss						dsDNA - consensus				dsDNA - negative				ssDNA - consensus				ES2 RNA				env8_ss						dsDNA - consensus				dsDNA - negative
	A	B	C	D	A	B	C	D	A	B	C	D	A	B	C	D	A	B	C	D			A	B	C	D	A	B	C	D	A	B	C	D	A	B	C	D	A	B	C	D			A	B	C	D	A
Channel A _1																																												[HMG]
1	31533	31351	29933	30152	27974	31270	28105	29786	26758	26250	26112	27290	39997	39380	41176	38670	24320	24733	23738	22393			67.678	70.7723	68.082	70.7867	41.9357	40.7166	38.1144	40.8818	35.6599	34.5797	35.6527	35.7423	64.2334	62.3144	64.6117	63.5274	47.8629	47.7639	44.15	49.0723		0.01	68.2089	69.7369	69.9113	70.1763	41.821
2	27186	31509	30653	29798	28585	29507	33000	31394	22669	24098	25235	25451	40394	39846	37480	42716	25880	25703	22684	22208			71.6148	72.5786	71.9057	72.2168	40.7612	41.3665	42.0025	36.7474	36.8832	38.1741	34.9043	33.8848	63.7001	61.5171	61.358	61.8161	44.8421	50.9596	49.5333	49.4672		0.0268435	71.1347	72.5058	71.8297	72.6597	39.8784
3	29983	32349	28636	30231	31461	30095	29428	28065	20126	26112	24837	23080	40158	38554	40237	38592	22551	24074	20633	24615			73.0769	75.5572	72.7964	72.81	40.9946	41.8942	41.3805	42.2909	38.8391	37.9185	37.4966	37.7112	63.9429	59.4455	63.6329	59.6612	47.5404	49.618	48.3125	48.9926		0.0671089	71.8638	73.4505	72.5996	72.9428	41.4305
4	25596	31203	30760	29887	31885	31554	30520	31461	26148	26645	25952	22660	40080	40089	39646	40053	23080	22695	23185	21755			72.2931	72.4551	73.2104	73.6101	37.0075	42.6	45	40.6847	35.1179	36.2246	38.6467	35.9677	66.4431	65.776	63.7193	63.8885	47.0923	49.9152	50.6516	51.1781		0.167772	73.1855	74.1929	72.9604	73.3735	36.9237
5	30289	27247	28549	32806	34141	34647	27860	28889	26276	24235	25982	25117	38470	39073	39668	41532	24919	23819	24749	27015			77.6889	76.0222	75.005	78.6979	40.5992	31.0645	40.7609	38.6724	33.1548	33.0357	36.7886	35.2774	64.9488	64.8074	68.0273	64.9587	49.5626	52.107	50.3447	50.5101		0.41943	77.5447	76.9188	76.6111	76.3263	39.7068
6	32635	29928	30231	30853	33011	30059	26872	32787	24715	22649	26188	25546	39208	39901	39296	42109	24327	25441	24929	25593			82.6222	85.9656	82.3434	84.1232	39.0138	36.9021	45.5431	52.4719	34.0858	37.4788	43.4548	38.7027	67.3548	67.0494	65.3667	67.4405	49.2497	51.3473	48.7987	50.8689		1.04858	82.4397	84.5162	82.3956	85.4372	36.3349
7	29631	31845	33551	32011	29579	27573	27052	30155	26263	21708	23630	23489	36448	39015	41674	42416	23107	23100	23314	24365			88.5473	88.8136	89.8489	88.589	41.4953	44.7989	46.0344	35.5811	39.0083	41.3286	33.8263	35.3252	73.7192	72.1849	71.9946	73.6543	51.0501	52.2264	51.8019	50.9369		2.62144	89.2075	89.4599	90.16	90.0725	42.0585
8	29161	30233	31503	28587	31878	29675	30215	31610	23139	24629	25385	25066	39394	35788	40279	41332	24417	22284	24184	23999			91.1892	92.1924	91.4723	92.3621	43.6345	34.3702	47.4195	44.7996	35.0388	37.9625	40.743	41.2264	82.4872	74.5815	78.9819	73.2806	47.6055	52.8797	52.3815	52.2343		6.5536	92.0304	91.6779	90.4613	91.5993	45.0458
9	33049	28046	32929	30348	32187	28091	29503	30468	25573	25568	22092	25304	40834	42172	40542	38522	22696	24749	24589	23832			94.0147	90.2764	92.7813	90.2902	47.926	42.5696	50.1486	46.0346	39.4768	42.7221	43.1213	42.6162	96.3722	89.6642	91.8771	85.4526	52.5368	57.569	57.7845	57.6041		16.384	93.1457	90.3607	92.7597	90.4925	45.813
10	30667	30791	30779	31312	30146	29274	27698	32237	24023	25682	26082	22568	38639	37639	43297	40210	26069	21435	22799	24031			96.2398	94.2908	93.6925	94.7424	51.1958	47.3686	48.4173	48.8145	43.4986	43.6494	42.7569	42.8654	105.456	104.047	98.8686	100.723	53.8033	58.2516	59.0274	59.1639		40.96	95.6353	94.646	94.5027	94.8959	50.2353
11	32077	27759	29176	29516	32765	30045	30902	27065	25435	25493	25807	22085	43021	40653	41929	37369	23081	25950	24969	20725			99.9364	98.3317	100.774	96.8133	47.3056	50.1874	62.7959	60.4371	44.2504	52.4582	56.4652	49.4966	113.411	116.871	112.239	112.64	60.4815	73.3708	69.0032	70.3396		102.4	101.799	98.085	101.368	98.1065	47.0799
12	29007	30192	32255	25644	29469	29846	30271	31075	26547	27612	23780	26730	38509	40498	42083	40998	21531	23350	22752	24292			108.428	105.131	107.614	104.944	67.9859	55.7086	76.7882	64.7467	56.0668	59.3701	65.1857	60.9418	122.445	124.173	118.025	118.433	68.4102	82.8951	77.1885	79.54		256	108.154	104.119	107.201	104.563	66.9358
13	29010	28608	30365	28711	31473	29511	29846	31855	23206	24587	22764	21506	42744	42565	42251	41467	21550	23508	24604	24388			116.604	111.997	115.582	110.05	75.1575	68.474	91.494	77.7881	66.5159	74.1675	78.7261	69.3435	129.156	128.823	124.774	119.36	74.3195	95.3201	87.8062	89.9181		640	115.665	110.712	114.924	110.592	74.3269
14	33245	30149	33038	32170	30324	30105	31836	31513	29849	23027	23641	22988	39068	40765	41731	40405	25993	23318	23697	23933			121.859	118.12	122.091	115.702	86.4016	79.6483	94.2509	93.1301	75.3396	80.3273	85.879	82.6631	132.359	137.106	131.198	124.478	85.8238	100.381	97.8756	97.4786		1600	120.933	117.992	121.424	117.01	86.2537
15	29907	31958	30070	30338	31404	28062	31543	29133	27169	24101	22253	25719	38968	41230	39941	41707	25788	24131	24143	22838			125.678	123.174	124.688	120.24	98.1866	93.1599	106.993	100.87	87.5903	91.4936	96.7338	92.5946	139.687	140.562	139.636	134.623	101.511	115.723	113.566	113.661		4000	125.559	121.722	124.634	121.877	98.4747
16	31502	33306	32106	29590	31054	28529	30320	26193	24569	24286	23697	23286	39637	38431	40954	39899	22528	25008	21495	23399			129.251	127.043	129.711	126.978	104.446	103.04	120.786	108.677	95.9589	102.69	106.051	99.9279	144.581	146.587	146.003	136.3	110.625	120.177	117.945	117.182		10000	128.673	127.572	129.591	127.23	105.899
Channel A _2																																												Anisotropy SD
	31860	31348	29003	29947	27316	30848	28050	29656	26632	25912	25536	27765	40049	39968	40943	38447	23998	24189	23242	23445			68.4819	69.9222	71.0076	69.8618	42.9321	37.8339	38.0435	38.5994	34.8364	35.136	34.3303	35.7763	65.0095	61.2327	65.2352	63.9209	47.8829	50.8935	49.7855	48.0792			0.459847	1.13946	1.59455	0.528744	1.17268
	27570	31553	29774	29647	27969	29146	32965	31319	22568	23830	24698	25970	40507	40466	37292	42556	25575	25206	22234	23276			70.3037	72.6012	71.8145	73.4503	39.7129	41.4252	41.9082	37.7022	35.4465	37.228	35.8259	35.3168	63.709	63.0392	63.9366	61.4248	46.8405	47.7184	49.1142	49.7056			0.722563	0.146149	0.0696811	0.686354	0.812818
	30415	32425	27801	30135	30875	29790	29440	28033	20096	25897	24346	23627	40340	39204	40109	38478	22331	23600	20207	25766			71.818	71.7686	72.6104	73.2211	41.2299	42.07	40.6332	41.6865	35.76	37.7656	35.7206	37.5229	65.6938	60.7193	61.6511	60.4245	47.8924	48.4971	48.8746	49.8663			1.19078	1.92966	0.20235	0.2411	0.563718
	26062	31331	29965	29846	31347	31301	30586	31488	26179	26459	25515	23249	40311	40824	39573	39983	22913	22298	22797	22942			73.3288	75.5073	73.7564	72.2302	37.0641	39.4926	43.5128	40.7089	35.3798	39.5318	39.0417	33.5358	67.606	65.5129	65.4309	63.5801	46.8235	52.7699	52.476	50.6961			0.830062	1.56955	0.94609	1.04527	0.196303
	30799	27421	27816	32834	33645	34417	27994	28973	26366	24095	25589	25724	38734	39868	39628	41515	24800	23456	24400	28232			77.8785	77.8438	77.6227	74.4629	41.2355	30.0414	42.3372	40.6688	30.2043	31.7028	36.4495	35.8274	67.2929	65.7925	66.33	64.7838	49.337	49.0637	50.0616	48.2651			0.424755	0.911154	1.40645	2.16278	2.12071
	33173	30118	29537	30934	32566	29883	27050	32927	24880	22555	25875	26185	39503	40741	39321	42130	24233	25140	24639	26886			82.8482	85.695	82.3618	85.6198	34.2542	38.426	47.364	52.7818	33.6918	38.3312	46.1396	39.9637	67.3925	67.4708	64.4001	65.1898	48.1339	51.1546	51.9407	50.8072			0.524237	2.28011	0.0750856	1.23279	2.43549
	30248	32069	32885	32116	29159	27459	27276	30349	26454	21645	23390	24211	36778	39866	41756	42521	23093	22861	23082	25709			88.6352	89.1066	90.2466	91.1065	41.3784	45.9842	43.4621	38.4656	41.9865	42.0917	37.6352	37.5205	73.4973	70.5249	69.7004	73.6623	48.05	52.6519	52.0953	50.0506			1.06831	0.877998	0.278122	1.3176	1.07838
	29847	30512	30862	28760	31501	29633	30532	31842	23391	24589	25178	25815	39766	36677	40406	41490	24430	22086	23993	25402			92.5708	91.5318	89.84	91.2991	45.6482	37.0178	47.4955	43.4778	37.0903	37.7779	42.2242	40.1908	79.9273	75.2894	78.297	74.5901	48.66	52.8872	53.7613	52.8744			0.738266	0.459196	0.883236	0.665609	1.2266
	33801	28374	32324	30597	31847	28106	29862	30751	25868	25580	21959	26071	41244	43122	40707	38745	22767	24615	24446	25281			93.0486	90.2724	92.6514	90.8962	45.0454	41.9731	51.9234	46.0631	40.8095	41.1695	45.1679	40.9744	94.0999	89.0447	93.9564	86.1987	49.8833	57.649	55.911	56.156			0.824799	0.149468	0.0991951	0.349649	1.85262
	31469	31186	30222	31622	29853	29330	28101	32585	24340	25744	25988	23373	39088	38612	43532	40473	26210	21327	22727	25519			95.4399	93.2206	93.5192	93.2833	48.0766	47.1607	48.9549	46.8689	45.5931	42.3596	43.9096	44.343	102.132	105.141	99.4272	100.793	55.3751	61.7986	60.487	57.2564			0.534364	1.63232	1.55572	1.69447	1.87334
	32954	28241	28669	29873	32503	30134	31352	27472	25796	25589	25761	22944	43524	41669	42208	37680	23272	25889	24998	22276			102.171	98.5545	101.591	97.9623	46.8755	51.272	64.9688	59.2986	45.2778	52.6543	54.883	48.9871	115.406	118.485	113.263	112.179	63.1594	70.4349	69.1367	68.0335			1.70782	0.630163	0.519375	1.37095	0.215861
	29951	30702	31808	26032	29266	29983	30762	31528	26951	27747	23807	27634	39049	41552	42409	41371	21789	23339	22810	25897			108.439	103.72	106.144	104.327	66.3949	55.824	75.22	66.8465	56.7545	60.8703	64.9949	60.5122	122.044	123.13	121.183	118.296	68.0629	82.3007	77.0009	77.4136			0.482983	0.88256	0.923199	0.333468	0.909512
	30017	29155	29963	29168	31309	29707	30392	32357	23640	24741	22836	22464	43351	43677	42650	41896	21853	23522	24738	26064			115.414	110.712	115.889	112.139	73.9365	68.7292	91.7599	79.0237	66.5623	74.3481	78.1071	70.9832	127.76	130.387	125.611	120.473	74.4642	91.8378	89	86.7275			0.842696	1.28577	1.41412	1.3591	0.719714
	34299	30755	32695	32664	30200	30371	32426	32071	30319	23221	23777	24038	39771	41939	42186	40893	26347	23397	23866	25678			119.272	118.108	121.302	117.545	87.5334	78.2529	94.9579	89.9525	76.2243	79.5109	84.9009	82.6923	133.707	136.256	130.633	124.556	82.8724	100.899	96.4711	98.1458			1.44173	0.210851	0.614845	1.13962	1.35966
	30990	32600	29796	30901	31319	28417	32188	29735	27671	24339	22433	26803	39760	42512	40468	42252	26181	24274	24392	24648			124.933	121.521	124.864	123.415	100.126	92.5064	107.092	101.104	89.0204	92.6031	96.5695	92.2442	140.34	141.091	137.68	133.704	103.499	116.175	112.208	112.565			0.5755	1.36192	0.260384	1.58972	1.52817
	32665	33946	31878	30225	31030	28963	31028	26816	25108	24586	23959	24424	40501	39742	41539	40502	22938	25197	21796	25251			128.81	127.978	129.884	127.257	105.976	102.333	118.844	109.455	99.3126	102.894	106.424	99.941	143.425	146.997	146.521	136.811	108.543	119.04	117.847	119.535			0.657233	0.47971	0.366916	0.239499	1.4165
Channel A_3
	31999	31232	30103	29516	28702	31497	27512	30418	26596	26265	25692	27020	39992	38496	41087	38663	24413	25119	24126	22637			68.4669	68.5161	70.6441	69.8803	40.5952	37.4487	39.5497	37.3699	37.6115	33.7764	33.9152	36.9634	62.4965	62.6096	63.3758	63.6499	46.0625	48.1227	49.7843	48.6516
	27714	31453	30890	29215	29307	29802	32472	32087	22537	24157	24833	25223	40404	39035	37412	42778	26025	26145	23122	22495			71.4855	72.3375	71.7688	72.312	39.1611	41.697	41.8502	38.7642	37.047	36.8938	36.2032	34.801	63.169	63.1402	64.2836	61.0867	48.7651	51.3729	48.7122	48.1683
	30557	32324	28939	29690	32223	30417	28980	28817	20038	26194	24479	22919	40225	37762	40203	38709	22747	24540	21127	24974			70.6966	73.0257	72.3921	72.7974	42.0671	42.9345	41.6282	40.8393	38.1159	36.7476	38.2287	36.5018	66.3632	59.426	61.9182	60.0422	49.9492	49.4522	49.9245	47.4673
	26207	31235	31111	29384	32690	31918	30140	32275	26128	26763	25654	22534	40206	39357	39647	40210	23315	23246	23712	22161			73.9346	74.6164	71.9144	74.2801	36.6994	40.6165	45.5401	39.6495	33.82	39.6274	36.9042	34.0485	66.2392	63.9239	65.723	64.578	48.3904	52.214	48.7873	49.8007
	30930	27310	28923	32389	34997	35062	27544	29741	26295	24400	25729	25036	38642	38425	39739	41710	25216	24394	25328	27479			77.0666	76.8906	77.2055	75.8181	37.2857	32.0593	40.4175	39.0792	30.8904	31.5904	35.1067	35.1402	68.8112	66.3339	66.4215	65.5747	47.3014	50.837	49.6846	50.9537
	33331	30039	30663	30491	33920	30517	26613	33684	24750	22859	25961	25478	39424	39289	39440	42331	24680	26081	25549	26100			81.8485	81.888	82.4817	86.5684	35.7368	36.1196	46.2065	51.9434	30.342	36.6214	44.583	41.1793	65.1916	66.3252	64.0087	65.4638	47.196	52.0567	51.5839	51.1135
	30362	31997	34040	31713	30539	28109	26864	31078	26323	21979	23417	23453	36726	38439	41873	42683	23548	23824	23955	24933			90.44	90.4595	90.3846	90.522	43.3019	48.1973	44.5258	37.1612	38.354	39.6621	38.4456	33.3541	71.7592	72.378	69.6645	74.0717	47.8318	53.3773	50.445	54.1406
	29938	30428	32022	28345	32863	30257	30086	32592	23246	24956	25195	25104	39708	35266	40515	41643	24885	23046	24878	24628			92.3312	91.3095	90.0715	91.1366	45.8547	35.9965	48.4275	44.9074	36.4627	36.7651	41.7891	39.4379	80.5376	76.1163	77.6579	73.8216	48.9096	55.8968	51.0484	52.4946
	33851	28283	33497	30156	33198	28695	29404	31492	25735	25941	21979	25370	41205	41680	40829	38869	23249	25584	25364	24508			92.3737	90.5333	92.8463	90.291	44.4675	43.459	50.2246	46.888	39.1938	42.6609	43.4697	41.1074	93.829	91.2616	95.4701	87.1628	54.6834	59.1235	56.7816	56.6458
	31495	31079	31395	31172	31206	29929	27655	33316	24186	26105	26028	22692	39038	37177	43651	40638	26703	22308	23653	24762			95.2261	96.4267	96.2963	96.6618	51.4337	46.7949	46.2464	47.7803	43.0338	42.7461	43.125	45.9532	102.649	105.653	99.9258	99.876	55.8262	61.1228	58.0907	60.8353
	32961	28107	29833	29440	33891	30757	30913	28198	25657	25995	25775	22276	43474	40258	42350	37843	23758	26869	25847	21487			103.291	97.3688	101.739	99.5438	47.0584	51.2336	64.1402	61.5938	43.5114	51.9811	59.329	48.1839	114.618	119.621	113.863	114.102	61.2126	69.7333	68.4074	68.6096
	29929	30634	32972	25643	30635	30600	30320	32229	26810	28191	23750	26984	39031	40165	42549	41493	22277	24309	23666	25116			107.597	103.507	107.846	104.417	66.4267	56.4581	76.5135	65.5467	55.7782	61.5066	65.4223	61.0135	123.664	124.475	120.652	116.874	67.3549	79.881	80.1438	78.1413
	29985	29109	31125	28751	32684	30320	29941	33044	23514	25213	22782	21811	43290	42284	42752	42003	22342	24524	25594	25289			114.976	109.425	113.3	109.588	73.8868	69.1545	92.1172	78.0561	64.2457	73.7617	78.9483	70.5603	128.618	129.426	126.703	122.679	74.8173	91.3577	87.8993	90.2669
	34302	30684	33852	32278	31558	30952	31967	32741	30201	23682	23754	23365	39683	40519	42279	41003	26803	24399	24742	24871			121.668	117.749	120.879	117.784	84.8262	76.2157	92.8964	93.1555	75.9666	78.7956	87.8345	82.2134	132.721	137.352	131.489	127.898	82.7161	102.276	96.3652	97.3915
	31009	32557	30962	30486	32699	28958	31695	30380	27580	24796	22403	26141	39628	41039	40557	42351	26657	25275	25253	23832			126.065	120.472	124.351	121.977	97.1111	91.8331	105.552	101.87	88.9806	92.9599	96.2791	93.2418	140.001	141.361	139.129	133.573	103.127	117.719	113.582	113.257
	32671	33957	33055	29784	32369	29489	30519	27498	25032	25022	23904	23747	40372	38286	41604	40593	23453	26168	22662	24444			127.958	127.694	129.18	127.454	107.276	103.236	117.385	107.879	95.6596	104.007	105.369	99.2984	142.484	149.077	148.32	135.902	108.589	120.389	117.269	116.132
Channel B_1
	25894	25520	24552	24543	24727	27738	25119	26409	24086	23703	23505	24559	33167	32834	34108	32131	21133	21498	20849	19391
	22077	25518	24872	24157	25353	26125	29164	28170	20333	21534	22765	23028	33547	33298	31335	35666	22685	22137	19617	19209
	24248	25979	23177	24467	27885	26605	26054	24782	17950	23351	22238	20652	33328	32409	33423	32421	19614	20814	17906	21320
	20746	25279	24867	24134	28589	27838	26740	27910	23574	23945	23159	20379	33028	33098	32924	33246	20100	19605	19986	18725
	24179	21853	22963	26114	30295	31607	24710	25778	23825	21982	23311	22634	31836	32348	32542	34369	21548	20447	21353	23297
	25693	23342	23819	24188	29427	26960	23507	28116	22349	20280	23047	22793	32226	32824	32481	34602	21055	21887	21604	22048
	22944	24640	25885	24784	26179	24172	23631	27150	23412	19222	21384	21164	29423	31632	33806	34247	19896	19823	20031	20986
	22414	23173	24195	21901	28040	26812	26289	27711	20866	22022	22516	22202	31026	28820	32037	33407	21233	19087	20744	20594
	25203	21612	25198	23385	27964	24785	25469	26615	22766	22549	19461	22323	30936	32553	31102	30088	19459	20916	20768	20139
	23242	23463	23493	23830	25946	25474	24030	27936	21139	22589	23000	19895	28544	27914	32575	30097	22270	18080	19188	20217
	24062	20916	21835	22334	28517	25934	25730	22687	22333	21862	21879	19101	31090	29100	30399	27063	19345	20969	20427	16891
	21253	22324	23686	18971	24178	25358	24226	25731	22532	23216	19666	22374	27146	28413	30028	29221	17644	18369	18188	19291
	20781	20755	21813	20942	25304	24179	22921	25422	19119	19823	18119	17577	29582	29485	29594	29480	17367	17862	19091	18812
	23473	21507	23312	23102	23622	23900	24262	24091	23986	18246	18443	18096	26802	27606	28720	28324	20281	17470	17878	18076
	20896	22483	21067	21516	23672	21451	23203	21797	21094	18509	16842	19691	26204	27659	26862	28436	19260	17328	17440	16493
	21796	23184	22186	20601	23005	21217	21471	19178	18635	18079	17477	17468	26301	25362	27070	27079	16406	17739	15341	16735
Channel B_2
	26103	25579	23593	24440	24076	27593	25075	26468	24030	23360	23075	24984	33137	33427	33855	31910	20852	20837	20085	20360
	22472	25552	24165	23951	24882	25801	29141	28025	20327	21353	22221	23400	33640	33670	30950	35572	22289	21912	19251	20119
	24685	26320	22513	24361	27347	26322	26121	24797	18084	23169	21911	21153	33313	32836	33505	32255	19403	20470	17508	22261
	21062	25165	24187	24195	28102	27864	26913	27932	23584	23551	22743	21057	33109	33730	32704	33217	19970	19105	19549	19774
	24573	21880	22209	26450	29800	31491	24716	25704	24113	21940	22981	23144	31842	32914	32666	34372	21459	20312	21069	24504
	26100	23508	23271	24150	29434	26684	23539	28211	22524	20146	22596	23278	32465	33475	32591	34841	21041	21640	21161	23166
	23416	24793	25343	24691	25816	23990	24004	27097	23380	19124	20934	21676	29708	32474	34093	34331	20056	19594	19815	22200
	22853	23430	23811	22099	27548	26569	26559	28021	20968	21998	22237	22934	31545	29477	32200	33411	21180	18917	20499	21758
	25846	21865	24744	23537	27899	24841	25648	26860	22940	22661	19230	23109	31445	33344	31048	30199	19669	20798	20758	21452
	23903	23835	23079	24164	25925	25538	24342	28396	21289	22728	22841	20517	29143	28549	32701	30288	22290	17808	19048	21586
	24567	21266	21407	22532	28324	25930	25944	23103	22583	21932	21939	19873	31281	29695	30515	27323	19357	21094	20443	18274
	21944	22790	23453	19291	24120	25466	24728	25951	22830	23230	19699	23159	27557	29236	29999	29498	17873	18391	18244	20689
	21573	21227	21506	21153	25259	24322	23323	25733	19474	19937	18208	18275	30117	30126	29805	29694	17604	18047	19131	20285
	24390	21940	23120	23338	23451	24206	24663	24736	24303	18442	18600	18921	27184	28467	29078	28660	20728	17504	18076	19358
	21697	23039	20865	21725	23481	21762	23671	22233	21398	18634	16986	20541	26689	28478	27362	28880	19446	17409	17686	17854
	22628	23569	22018	21027	22890	21582	22090	19592	18867	18292	17652	18321	26959	26198	27418	27450	16801	17929	15560	17943
Channel B_3
	26218	25586	24513	24087	25469	28205	24487	27245	23805	23772	23244	24230	33327	32070	34154	32114	21324	21811	20849	19626
	22514	25490	25074	23678	26114	26361	28710	28624	20205	21667	22318	22761	33606	32470	31019	35792	22556	22491	20043	19530
	24879	26145	23449	24030	28472	26809	25639	25553	17909	23504	21871	20580	33155	31745	33558	32484	19648	21227	18250	21726
	21143	25151	25243	23683	29337	28321	26366	28718	23645	23815	23009	20379	33151	32665	32738	33311	20229	19949	20550	19150
	24734	21850	23120	25992	31354	31893	24454	26507	24000	22225	23197	22570	31630	31674	32749	34456	21947	21017	21894	23667
	26298	23698	24150	23741	30526	27433	23236	28929	22626	20519	22773	22570	32603	32387	32726	34980	21487	22392	21965	22469
	23386	24644	26223	24421	26888	24402	23569	27853	23510	19556	20909	21253	29812	31148	34192	34422	20464	20377	20662	21279
	22938	23380	24690	21790	28722	27209	26101	28563	20876	22392	22280	22351	31445	28277	32345	33607	21559	19570	21421	21118
	25933	21779	25628	23237	29131	25253	25378	27442	22929	22882	19342	22479	31439	32030	31010	30214	19811	21526	21484	20767
	23937	23542	23790	23597	26840	26087	24143	28957	21311	23021	22928	19827	29064	27449	32745	30489	22680	18663	19960	20733
	24496	21235	22267	22108	29518	26469	25641	23559	22576	22323	21674	19339	31313	28600	30567	27296	19871	21936	21181	17598
	21979	22753	24197	18998	25246	25943	24284	26626	22774	23559	19628	22582	27422	28156	30142	29701	18310	19286	18762	20024
	21576	21269	22500	20998	26372	24794	22954	26351	19498	20351	18122	17765	30004	29242	29787	29590	17980	18841	19854	19488
	24232	21911	23966	23047	24692	24811	24454	25028	24226	18846	18430	18416	27197	27421	29074	28475	21096	18184	18745	18789
	21643	23075	21712	21518	24722	22218	23408	22667	21330	18965	16977	19978	26625	27471	27314	28958	19820	18050	18241	17230
	22685	23595	22875	20709	23792	21919	21815	20178	19002	18559	17663	17845	26942	25096	27327	27580	17176	18551	16204	17533
[truncated: 15 more columns]

## Sheet: Fig2
ES2 segmentation
	n	Avg	SD	SEM	A	B	C	D	E	F	G	H	I	J
ES2_FL	10	25.6	7.94061	2.51104	18.7	46.8	23.2	27.1	28.2	21	21.8	23	22.2	24.1
ES2_AB	6	29.7	9.97036	4.07038	18.9	32.7	23.8	24.4	31.2	47.2
ES2_BC	6	32.4333	16.0567	6.55513	15	54.2	23.4	28.4	50.5	23.1
ES2_CD	6	11.2167	1.94053	0.792219	8.6	14	10.3	12.6	11.7	10.1
ES2_A	6	22.2	7.97772	3.25689	13	35.5	17.6	27.2	19.5	20.4
ES2_B	6	13.4	3.98748	1.62788	8.1	20	10.8	13.4	14.4	13.7
ES2_C	6	11.4667	6.57379	2.68374	4.4	23	7.1	13.3	12.6	8.4
ES2_D	6	10.2667	4.97661	2.03169	10	11.3	4.3	15.2	4.8	16
Loop A	6	11.3333	6.11316	2.49569	14.6	11.3	5.9	21.9	7.2	7.1
Loop B	6	10.05	4.12444	1.6838	8.7	16.4	9.8	7.4	4.9	13.1
Loop C	6	11.1833	3.83375	1.56512	11.2	9.4	18.8	10	8.8	8.9
	Average curves
[HMG] (nM)	Loop A		Loop B		Loop C
0.01	84.8458	3.45829	70.2969	2.41021	69.6513	1.75171
0.0268435	87.2992	4.81431	69.0585	2.55653	70.1408	2.31837
0.0671089	85.9206	3.91643	69.4295	2.36448	70.936	3.32556
0.167772	87.0918	4.58412	70.5594	2.79173	70.3741	3.59132
0.41943	88.6807	4.32616	72.0725	2.96363	74.0489	5.89091
1.04858	93.1318	3.6058	74.6598	3.3588	81.423	4.69948
2.62144	101.606	3.82342	83.5549	5.09873	89.2772	5.42768
6.5536	115.583	4.78321	100.368	7.57563	99.043	6.29747
16.384	127.885	6.08613	113.28	4.36978	113.445	6.43636
40.96	139.683	5.87785	126.245	6.08	127.562	3.55366
102.4	144.501	5.98278	134.74	5.02764	135.96	4.83046
256	149.606	6.57211	139.188	4.41305	144.131	2.69075
640	154.881	6.77803	146.317	5.02875	149.762	3.1564
1600	160.868	6.83021	151.193	5.137	154.055	1.9565
4000	166.659	7.33744	155.199	5.75437	158.818	3.08912
10000	172.755	7.42925	163.777	5.90108	164.217	2.05662
	ES2 - FL			ES2 - AB			ES2 - BC			ES2 - CD			ES2 - A			ES2 - B			ES2 - C			ES2 - D					ES2 - FL			ES2 - AB			ES2 - BC			ES2 - CD			ES2 - A			ES2 - B			ES2 - C			ES2 - D
	A	B	C	A	B	C	A	B	C	A	B	C	A	B	C	A	B	C	A	B	C	A	B	C			A	B	C	A	B	C	A	B	C	A	B	C	A	B	C	A	B	C	A	B	C	A	B
Channel A _1
	43152	40109	40153	30639	33230	30336	30831	33200	32110	34381	29217	32476	26931	30146	31479	31339	32043	28766	26738	29010	29186	29425	27114	28370			65.478	69.1857	65.169	74.7902	77.9398	72.1327	67.9644	66.6174	63.5838	68.3875	70.5628	65.5869	74.4586	76.4347	72.6856	78.616	74.4463	71.7826	59.6065	60.6158	60.1346	61.4958	66.0385
	41930	41006	37730	32091	30608	32970	32335	33212	33546	31089	31218	32774	30470	29346	30167	25872	28032	30426	26428	30466	28739	27677	29270	27326			65.9384	66.0997	62.4404	72.2021	77.742	70.6127	65.739	68.4391	63.5331	68.9024	72.1634	67.9019	73.7509	78.634	69.425	77.6547	77.2177	74.5669	62.3776	63.4617	59.3204	64.5525	61.1006
	38983	40860	38755	29636	34144	32426	31833	32417	33182	31015	30751	31711	28074	29914	27469	27668	28141	30042	26928	30056	27256	30442	32658	31347			65.8293	67.2479	62.5853	75.8738	73.6816	73.3568	67.6288	68.9522	65.2811	66.8291	70.8372	69.4609	71.7098	76.8667	70.1092	76.7691	76.6204	73.8901	60.2685	61.8084	57.0331	61.4533	64.2493
	40895	40903	38266	30771	33458	31793	31418	32567	30707	35363	33128	33353	26937	27307	29528	31136	30619	30028	28754	29911	25267	27980	31403	29705			66.6587	66.5811	63.5973	75.4959	74.9324	74.1918	67.3577	68.2207	62.1865	69.373	71.514	67.4788	73.7706	77.5674	70.4204	80.5489	77.4773	74.5593	61.821	63.8974	59.9873	63.3406	65.8946
	41256	40216	39074	28746	31596	31406	33664	31903	31285	31805	31465	34098	27675	28380	27745	28417	28601	26960	29185	28232	28404	29541	26778	27701			66.7552	67.9798	63.6432	79.2139	78.4835	73.6326	69.431	70.5727	66.5999	69.1593	73.8786	69.1854	73.4959	78.6798	71.112	79.8362	76.9976	75.7731	62.729	62.7641	60.4283	64.1112	67.1222
	42277	42524	40320	29050	30062	30366	32430	32603	33110	32521	30575	32373	30841	29599	27411	27594	28048	30274	29684	27652	29221	29567	28302	29811			70.0731	69.3145	67.9833	79.5935	78.2488	77.0371	69.7737	65.8344	68.4185	77.8908	77.8244	71.5236	76.2447	81.5052	73.5399	87.7233	83.3125	82.7452	65.7831	66.5929	62.6709	64.3922	68.0395
	40501	42921	39405	32131	32187	31841	31261	28884	33462	28971	31445	32893	27440	27778	27311	30210	31277	29190	25229	27337	30137	26531	32332	27082			74.2922	72.5701	73.1525	87.082	81.4616	79.1449	72.6786	68.971	69.4819	85.4383	87.8815	82.5413	89.5159	81.227	79.7939	101.937	87.5086	94.259	72.1294	65.3981	66.9752	67.9778	71.4521
	39521	41327	42029	33045	31357	31488	31425	29774	33024	32114	34523	34025	28226	27100	27309	26994	29396	30665	28256	28175	28486	26989	29907	30996			83.8989	78.1779	81.03	86.674	91.9915	80.7166	75.1913	71.3756	71.3231	100.471	93.9747	96.1559	97.6708	90.6027	94.4407	115.945	97.1884	106.851	74.5581	70.0441	69.0826	76.7127	76.8281
	37398	40162	38285	31351	34575	32046	31563	34513	32079	31104	30587	33080	27997	26182	27085	28648	29946	29301	28021	30946	28265	31704	27118	27962			99.4422	91.9408	94.0878	112.571	103.761	106.029	82.0926	77.9846	76.9812	117.192	114.864	111.958	115.652	105.206	108.06	136.453	123.252	125.137	81.5818	75.8181	74.8892	83.3517	85.348
	40260	41576	39570	34409	32811	30215	33389	30507	33021	30513	36339	30909	31485	30913	28843	30871	29952	27919	29741	27569	30248	27561	28593	28138			115.383	98.1126	110.962	134.034	114.922	123.736	90.1828	80.1648	85.1813	132.656	120.155	129.315	138.304	104.975	128.47	147.942	125.564	144.791	88.4103	78.0553	84.0585	88.1981	90.8865
	39558	40267	39060	31897	33663	30441	33063	30862	33078	31107	30814	28794	29527	29577	28756	30257	30302	28591	29422	32036	29878	30349	29553	28674			128.743	113.197	123.882	142.817	129.113	135.061	92.8456	86.8639	88.814	142.238	133.529	136.303	154.092	138.932	146.958	157.066	145.089	154.206	92.1826	85.6245	86.4564	92.2064	93.8233
	39022	42162	39195	33455	35784	34435	31741	32041	30696	32407	32048	29801	27923	27611	28628	29487	33679	31013	29441	29308	28164	30723	30048	27246			133.255	126.33	132.375	150.024	140.235	144.006	95.1512	91.3588	92.2972	146.907	140.396	142.641	152.396	146.214	150.006	170.393	151.557	161.098	89.2364	88.1834	83.009	98.3524	98.4068
	38872	38949	40476	33073	32140	32420	31080	31384	31485	31344	27879	32074	31561	26334	28971	28559	26349	29836	32740	28076	27517	26749	27808	29367			138.418	136.664	132.82	152.079	151.064	145.662	98.091	95.8233	94.2285	150.021	148.942	146.306	157.621	148.983	152.431	172.451	165.054	167.373	87.4402	89.4357	83.8862	99.1354	103.315
	43402	40822	41571	32801	33702	30228	32571	31577	31403	35536	30911	31038	30617	24874	29554	30975	29280	31541	29605	30749	29383	30670	28391	31087			140.853	140.861	136.518	157.484	155.834	153.701	99.9447	99.2068	97.6439	152.148	151.627	147.921	162.983	155.246	158.14	172.736	171.375	167.629	89.4045	91.5772	85.7933	97.5917	101.156
	37600	41907	42612	33269	30656	37042	35219	33228	31258	29782	30282	33979	30848	31474	29029	31437	30957	31213	28597	27678	29693	28794	30035	28079			143.733	144.386	139.705	160.3	158.061	156.602	102.055	101.782	99.6087	154.434	155.549	153.853	166.263	158.103	165.142	172.181	168.55	168.325	91.1158	90.485	91.4705	97.3198	100.036
	39429	38121	39280	31010	34450	28564	30207	31612	31652	30127	32927	32696	28084	26543	30733	28049	27586	31072	28182	29188	31213	28066	29968	27801			148.226	146.769	142.404	163.098	161.567	158.845	104.39	104.729	100.364	159.783	159.076	155.914	171.395	164.516	167.151	178.616	174.936	171.314	95.1429	94.2344	94.4503	97.7764	98.6895
Channel A _2
	43274	40273	39790	29960	32764	30576	30619	33498	31741	34496	28999	32708	26716	30114	31189	31157	31903	28783	26724	29396	29304	29989	27217	28872			67.1064	65.5208	65.3595	71.0292	76.8987	72.07	63.7266	67.6601	67.2966	65.1129	70.3001	63.9181	73.6494	76.0432	71.7227	73.1534	75.8179	75.9902	61.2871	64.4249	61.0067	63.9504	65.8185
	42067	41229	37410	31472	30203	33282	32155	33544	33234	31245	31037	33049	30279	29361	29935	25737	27962	30473	26454	30907	28917	28275	29427	27865			64.0369	69.1626	63.2566	74.1948	75.1857	72.7611	66.6878	64.7518	65.2169	69.0359	69.8975	65.8752	71.3234	77.4496	70.4875	78.143	76.4252	72.6788	62.1812	63.962	61.7206	64.0635	60.7208
	39192	41146	38480	29060	33776	32790	31712	32816	32907	31236	30622	32037	27935	30008	27294	27563	28140	30138	27016	30534	27459	31097	32851	31935			65.1823	66.3333	64.8413	72.9947	75.4003	72.9312	68.0304	67.2536	65.3541	69.6535	71.6188	66.0047	72.5402	76.102	72.3612	78.4632	75.7584	75.021	61.8813	65.2351	60.7921	62.5158	64.4954
	41149	41235	38029	30238	33134	32211	31342	33016	30466	35647	33011	33739	26851	27443	29421	31052	30681	30187	28874	30422	25523	28702	31649	30322			65.3112	66.5238	63.8102	73.8196	74.6445	74.1234	66.5446	67.1553	66.2404	69.0712	70.7757	67.659	77.7805	74.9794	71.5997	78.3357	77.1517	73.9483	62.8899	63.8298	60.1981	65.1632	67.0848
	41571	40605	38893	28286	31335	31861	33608	32405	31088	32182	31412	34535	27619	28568	27687	28371	28725	27167	29349	28804	28707	30301	27087	28413			66.0591	68.5541	65.6505	75.4177	80.4856	73.019	68.1762	68.8747	65.1405	70.5084	70.8643	69.0269	74.2235	77.1002	69.7773	81.1427	79.9672	76.0032	65.2517	65.3312	61.8908	64.4396	64.9166
	42629	42961	40201	28633	29856	30863	32449	33183	32952	32975	30556	32880	30833	29836	27392	27610	28232	30527	29865	28254	29590	30369	28667	30565			69.2925	69.3265	65.3036	81.2234	78.3805	77.4902	70.4617	67.9362	67.4335	75.3661	77.9823	73.515	79.4878	80.6477	75.1239	91.1699	82.8081	82.48	66.7915	65.7589	62.6331	64.5845	69.5657
	40877	43387	39335	31770	32021	32398	31334	29524	33330	29490	31468	33443	27472	28055	27329	30267	31510	29516	25453	28013	30550	27367	32728	27908			74.8741	74.0894	71.1596	87.159	82.1365	81.9164	73.3228	70.9902	69.4191	84.5932	87.9085	80.9237	86.6576	82.2553	83.446	101.977	90.8864	93.8992	69.7327	66.8888	66.8184	68.8265	72.0478
	39918	41854	42013	32740	31268	32085	31559	30474	32950	32680	34569	34633	28313	27429	27400	27094	29679	31046	28548	28910	28947	27891	30367	31882			85.0448	76.9888	81.1087	85.8844	90.6458	80.8642	73.9461	69.991	71.4401	101.694	95.6817	96.1135	100.386	92.3422	92.5776	114.674	99.9879	109.845	75.0389	69.5429	70.7891	75.4123	76.0563
	37821	40736	38296	31113	34539	32687	31731	35267	32067	31735	30682	33737	28155	26556	27219	28797	30271	29722	28381	31754	28752	32645	27645	28875			99.4009	92.5409	93.9329	112.324	106.707	105.936	82.869	77.5605	79.0846	117.949	113.689	115.991	118.184	110.726	103.552	133.003	122.408	125.042	80.5389	75.8796	76.778	84.1913	82.6296
	40760	42197	39643	34187	32847	30891	33611	31336	33037	31179	36487	31649	31700	31349	29045	31062	30315	28383	30135	28460	30787	28545	29172	29110			115.809	98.5107	110.951	129.742	115.028	123.716	90.5715	81.1429	85.2712	135.519	120.267	128.613	138.187	103.725	128.525	150.195	124.459	142.12	87.4803	80.2321	83.1092	89.2776	90.2714
	40129	40970	39230	31705	33734	31198	33316	31759	33135	31814	31023	29609	29823	30031	28995	30496	30723	29087	29876	32955	30463	31363	30190	29680			125.251	114.759	123.173	141.949	129.757	136.226	93.8116	87.7741	89.388	139.469	135.448	139.016	153.144	139.638	144.84	160.792	148.155	153.22	91.3073	85.2978	86.707	95.9753	93.8082
	39655	42924	39377	33302	35928	35233	32043	32999	30795	33175	32321	30643	28261	28141	28898	29794	34144	31569	29957	30284	28797	31796	30749	28280			134.839	126.982	132.251	149.094	138.516	143.603	94.762	92.1086	93.2383	148.11	141.689	140.933	154.928	147.108	148.015	167.07	150.395	163.354	88.5693	87.1116	86.9991	94.629	97.7411
	39589	39754	40703	32964	32331	33268	31413	32411	31650	32160	28217	32921	31939	26919	29282	28919	26860	30458	33316	29084	28211	27859	28549	30458			140.661	137.41	135.581	154.377	151.738	149.664	97.0918	95.4329	94.6268	150.31	147.664	147.058	156.254	148.828	155.235	172.733	167.871	170.98	86.5768	91.0581	84.119	95.9314	99.9958
	44191	41652	41831	32745	33919	31131	32974	32648	31638	36405	31304	31913	31038	25501	29899	31363	29805	32186	30211	31771	30127	31849	29212	32274			141.112	141.524	140.512	156.186	154.984	151.394	100.167	100.015	98.8567	153.88	153.692	149.58	162.563	151.145	156.573	171.748	170.428	168.203	88.7171	92.8826	88.7323	95.9694	101.367
	38437	42786	42908	33241	30942	37985	35668	34370	31540	30696	30738	34898	31318	32157	29411	31872	31543	31896	29282	28741	30482	30029	30905	29318			143.053	143.579	140.354	160.391	156.627	156.022	102.717	103.251	101.174	154.48	154.241	153.896	167.704	159.288	165.759	173.352	170.871	167.448	88.8275	92.3293	90.8586	96.3736	99.8564
	40324	39082	39645	30999	34785	29533	30699	32814	31990	31125	33437	33667	28617	27285	31200	28537	28217	31817	28921	30317	32072	29381	30877	29128			148.546	147.925	142.385	162.438	162.092	161.354	106.324	104.889	103.57	158.359	157.544	155.144	172.087	165.607	170.564	179.787	175.705	170.462	95.6788	92.615	92.0839	99.5388	97.7042
Channel A_3
	43640	40402	39685	31302	33144	30532	31028	33252	32827	34857	29749	32570	26540	30572	31147	31254	32423	28958	25992	29344	30294	29412	27864	28203			68.2489	68.9354	68.6562	75.1366	75.6432	72.1317	63.9951	67.7891	62.3052	68.1663	71.8542	68.3854	71.9663	75.4838	69.7136	74.9589	77.5726	72.4886	61.6249	62.476	59.7561	61.4977	63.2429
	42479	41325	37346	32812	30574	33191	32576	33322	34288	31585	31800	32897	30152	29821	29870	25832	28453	30649	25704	30843	29907	27750	30053	27214			64.7652	66.515	65.6085	77.4456	75.5937	72.6075	66.7888	67.4856	64.1329	69.5438	69.1173	67.7835	72.4484	74.5488	69.7192	77.6559	79.1999	77.5783	61.0267	62.6026	59.7417	64.1467	61.9134
	39560	41228	38420	30411	34146	32692	32141	32608	33957	31548	31370	31881	27803	30410	27223	27687	28628	30338	26265	30496	28458	30582	33485	31305			66.6864	67.5765	65.3104	74.5947	79.3087	73.3963	65.5242	69.5124	64.5261	68.2413	71.2638	66.2499	74.6875	75.3948	69.3679	77.2053	75.9697	76.5342	61.0501	64.4341	58.1167	61.9074	63.6257
	41506	41305	37972	31602	33487	32110	31807	32812	31548	35941	33814	33602	26772	27867	29331	31207	31129	30363	28143	30370	26519	28150	32279	29700			67.3836	65.5998	65.138	79.4279	75.8199	73.6387	66.5725	69.218	65.8766	70.7397	71.4913	66.6824	72.8673	74.7906	72.1931	78.5574	76.5555	72.3612	62.1479	62.8799	60.0791	63.3155	63.8779
	41938	40656	38808	29636	31657	31761	34134	32173	32196	32436	32200	34411	27577	28950	27598	28563	29138	27354	28641	28761	29691	29743	27697	27738			68.1527	67.2719	64.4855	76.2321	76.9315	73.6968	68.6094	67.4184	65.2388	71.7139	75.5207	68.8333	75.8725	79.2471	74.0494	78.0658	77.875	78.488	63.363	62.566	62.4219	63.7913	67.3677
	43036	43007	40111	29978	30150	30755	32935	32928	34085	33193	31354	32727	30805	30227	27281	27774	28643	30710	29177	28235	30571	29797	29268	29921			69.0184	71.8864	67.6888	81.7657	78.1769	76.5626	69.6454	70.6759	67.0186	77.7586	76.6147	73.4938	80.9853	78.9356	73.8938	91.7924	83.7013	83.6628	65.9064	64.557	62.5805	65.2006	67.9284
	41291	43439	39223	33137	32332	32286	31808	29262	34486	29679	32250	33256	27462	28458	27245	30455	31948	29702	24761	27961	31537	26837	33357	27208			73.7039	71.6611	72.3033	86.6409	80.7587	77.0441	70.6358	70.439	70.6327	84.5775	87.8457	79.8847	89.0605	82.3443	83.9799	101.473	88.2165	93.0595	69.6112	66.9686	66.9199	69.7474	71.5142
	40341	41884	41867	34115	31549	31980	32016	30214	34106	32877	35399	34455	28291	27845	27278	27284	30101	31230	27847	28849	29927	27353	30958	31167			83.4852	79.3832	78.3747	85.3972	90.1937	82.542	76.8233	71.3691	71.226	101.783	94.149	96.1416	99.682	89.6117	93.4817	115.873	102.751	107.54	74.2518	68.2143	70.6976	73.7669	76.4848
	38259	40792	38179	32461	34818	32594	32206	34985	33234	31905	31512	33579	28118	26947	27111	28988	30673	29936	27641	31652	29729	32108	28198	28192			97.6412	93.0794	93.9422	114.753	106.839	105.656	82.1063	78.2071	77.0593	118.482	113.074	111.81	119.467	111.274	110.581	133.645	120.785	125.927	80.4088	74.5438	75.6154	83.8101	85.1988
	41199	42238	39506	35573	33134	30792	34072	31018	34222	31359	37354	31447	31653	31735	28896	31258	30725	28636	29428	28329	31757	28003	29728	28391			117.559	98.8035	111.018	131.885	116.883	123.168	88.4358	78.6077	85.0848	133.353	118.539	127.777	138.912	106.378	129.305	149.8	125.382	142.581	86.9947	80.4409	82.5619	89.2639	90.8416
	40542	40991	39053	33108	34045	31042	33816	31439	34327	32022	31897	29390	29719	30446	28876	30696	31154	29348	29140	32876	31421	30844	30740	28979			128.909	117.663	119.987	140.387	129.631	134.512	94.1666	87.9452	87.9992	140.047	135.677	136.68	150.848	140.267	147.367	159.618	151.848	150.751	90.3247	82.9491	86.6578	94.1899	94.1092
	40040	42961	39261	34744	36200	35098	32536	32663	31996	33391	33179	30465	28159	28491	28787	29970	34574	31801	29230	30196	29766	31245	31294	27605			136.108	125.263	132.256	147.002	138.763	143.701	97.4732	92.3004	92.7381	145.786	144.227	144.326	155.297	147.317	149.692	165.704	151.618	161.318	87.8449	88.4477	85.1616	95.4983	96.0005
	39932	39781	40585	34388	32632	33152	31911	32032	32841	32382	29080	32768	31860	27254	29175	29071	27292	30688	32599	29035	29157	27333	29109	29782			138.585	137.932	139.423	152.491	151.545	150.958	97.1891	95.5379	95.4994	149.893	148.432	146.431	159.919	151.365	152.422	173.74	167.678	163.152	84.7494	90.0703	83.9108	98.1923	99.337
	44490	41706	41749	34179	34245	31036	33429	32266	32805	36666	32208	31798	31001	25836	29797	31525	30240	32449	29510	31756	31060	31304	29719	31532			139.53	142.633	138.305	158.056	154.672	150.814	100.471	98.7604	99.3094	151.77	151.474	150.319	164.431	155.492	157.896	170.64	173.117	167.574	88.7712	91.5503	84.9047	95.6011	101.51
	38720	42853	42802	34702	31236	37928	36149	34005	32718	30957	31640	34757	31274	32517	29343	32027	31926	32178	28569	28758	31423	29482	31429	28591			143.974	144.994	142.982	160.789	156.568	155.332	102.704	102.349	99.89	157.047	155.181	153.172	167.544	158.674	162.799	172.262	173.772	167.704	88.3156	89.9319	87.8366	97.4466	99.1878
	40575	39124	39508	32461	35086	29482	31190	32443	33166	31350	34339	33534	28536	27613	31094	28691	28614	32106	28176	30355	32988	28825	31386	28339			144.559	149.383	143.551	163.218	161.534	159.572	103.07	102.888	100.427	162.324	159.528	154.45	172.258	162.914	167.75	175.411	172.153	170.757	94.5474	94.0701	94.0359	97.5745	97.9956
Channel B_1
	35657	32796	33208	24659	26508	24599	25297	27345	26676	28176	23797	26827	21695	24150	25486	24952	25814	23349	22466	24305	24486	24591	22369	23678
	34602	33824	31447	26017	24430	26850	26699	27214	27873	25441	25312	26896	24595	23364	24650	20655	22407	24503	22031	25319	24167	22930	24489	22739
	32180	33594	32288	23779	27566	26203	26144	26524	27434	25530	25027	25909	22792	23935	22402	22144	22532	24240	22583	25096	23070	25444	27080	26078
	33679	33693	31789	24716	26917	25631	25823	26702	25612	28900	26910	27404	21742	21806	24060	24656	24457	24183	24008	24827	21207	23261	25918	24902
	33967	32996	32456	22849	25166	25359	27507	25984	25769	26008	25389	27881	22355	22592	22563	22548	22876	21638	24305	23509	23810	24505	22024	22940
	34482	34758	33081	23066	23960	24285	26473	26913	27132	25946	24398	26296	24720	23376	22139	21416	22039	23826	24507	22777	24339	24507	23217	24614
	32642	34761	31861	24982	25423	25314	25310	23632	27338	22629	24394	25902	21190	21955	21673	22536	24289	22245	20458	22594	24797	21768	26268	21871
	31003	32945	33237	25722	24048	24923	25263	24195	26840	24054	26330	25793	21307	20864	20801	19372	22220	22566	22756	22982	23299	21604	23932	24572
	28092	30805	29190	22709	25662	23636	24886	27528	25659	22245	22016	24002	20108	19355	19865	19435	21063	20503	22125	24834	22742	24909	21187	21893
	28937	31346	28790	23498	23613	21224	25736	24184	25811	20916	25778	21382	21252	22867	19999	20298	20934	18515	23038	21985	23718	21362	21996	21721
	27408	29117	27426	21267	23300	20730	25296	24010	25594	20773	21072	19542	19093	19930	18958	19408	20079	18482	22552	25010	23271	23261	22549	21918
	26705	29406	26888	21873	24027	22885	24129	24616	23521	21368	21509	19879	18139	18240	18718	18245	21928	19677	22753	22717	22149	23148	22636	20599
	26230	26408	27733	21503	20954	21449	23434	23813	23996	20493	18281	21183	20214	17266	18818	17573	16540	18612	25430	21686	21587	20110	20665	22369
	29093	27363	28197	21016	21690	19567	24432	23735	23707	23100	20122	20409	19327	16034	18902	19045	18069	19662	22869	23609	22928	23157	21225	23669
	25007	27822	28653	21154	19611	23790	26264	24798	23469	19240	19504	21986	19301	20132	18218	19358	19250	19421	21985	21316	22805	21757	22524	21303
	25905	25145	26219	19569	21830	18234	22381	23400	23715	19183	21006	21038	17330	16686	19183	16975	16861	19178	21424	22245	23774	21180	22558	20870
Channel B_2
	35593	33274	32890	24370	26213	24798	25427	27509	26093	28534	23637	27147	21571	24151	25320	25192	25602	23087	22347	24363	24524	24888	22468	24094
	34903	33714	31108	25372	24281	26940	26479	27775	27482	25559	25327	27278	24609	23454	24387	20519	22401	24672	22065	25649	24151	23458	24647	23297
	32412	33917	31854	23507	27137	26529	26015	26980	27201	25507	24867	26433	22626	24062	22118	21955	22586	24240	22553	25248	22994	25913	27221	26656
	34018	33972	31573	24403	26678	25973	25820	27152	25120	29157	26871	27707	21429	22075	23893	24743	24529	24353	24035	25256	21409	23738	26033	25428
	34294	33261	32122	22725	24818	25771	27559	26520	25713	26216	25563	28251	22264	22843	22601	22429	22784	21790	24267	23811	23964	25112	22418	23701
	34846	35114	33235	22631	23787	24651	26437	27229	27078	26496	24372	26558	24489	23620	22025	21223	22215	24043	24586	23328	24649	25158	23415	25310
	32891	34988	31984	24696	25244	25557	25323	24018	27235	23089	24410	26455	21385	22110	21466	22576	24240	22516	20780	23055	25148	22400	26545	22633
	31214	33477	33217	25541	24070	25385	25460	24861	26771	24395	26240	26257	21212	21015	20979	19512	22260	22658	22960	23615	23562	22408	24353	25381
	28413	31193	29211	22552	25427	24115	24964	28163	25498	22649	22156	24208	20081	19334	20214	19721	21341	20803	22475	25478	23011	25588	21764	22552
	29262	31779	28844	23622	23632	21700	25879	24773	25817	21206	25875	21936	21404	23270	20136	20299	21252	18960	23404	22557	24205	22058	22480	22261
	28071	29498	27599	21189	23308	21178	25421	24645	25597	21406	21104	19947	19334	20197	19226	19365	20189	18853	22956	25751	23710	23787	23036	22683
	27021	29884	27022	21828	24237	23441	24385	25299	23535	21803	21616	20536	18233	18545	18997	18601	22301	19908	23195	23544	22395	24206	23207	21328
	26551	26899	27679	21299	21040	21772	23751	24619	24095	21010	18567	21698	20532	17657	18876	17781	16733	18816	25940	22363	22117	21132	21412	23206
	29601	27869	28066	21054	21880	20278	24719	24485	23804	23554	20264	20890	19615	16622	19204	19335	18440	20033	23382	24305	23316	24156	21826	24547
	25611	28468	28801	21131	19871	24434	26550	25546	23578	19828	19868	22578	19519	20503	18427	19564	19492	19893	22656	22021	23451	22750	23188	22167
	26470	25698	26464	19597	22011	18725	22624	24279	23756	19895	21420	21708	17626	17102	19296	17216	17211	19683	21953	23210	24590	22064	23306	21807
Channel B_3
	35778	33059	32498	25168	26611	24758	25747	27297	27371	28584	24142	26692	21531	24557	25430	25142	25891	23458	21714	24455	25443	24580	23171	23621
	35172	34047	30848	26211	24551	26878	26818	27378	28441	25800	26007	27006	24428	24017	24387	20623	22617	24474	21510	25695	25119	23017	25086	22705
	32577	33865	31762	24489	27134	26415	26555	26638	28135	25865	25500	26286	22383	24433	22248	22132	22964	24297	21978	25274	24013	25528	27815	26118
	34112	34119	31407	25104	26873	25927	26201	26827	26039	29259	27469	27671	21664	22428	23780	24851	24929	24605	23476	25281	22252	23404	26794	24737
	34392	33424	32158	23755	25325	25641	27956	26439	26622	26333	25862	28165	22127	23009	22258	22777	23248	21787	23809	23963	24748	24695	22764	22951
	35206	34898	32937	23658	24035	24629	26895	26811	28042	26492	25105	26436	24364	24045	22012	21312	22482	24107	24080	23392	25470	24641	24017	24718
	33334	35271	31790	25796	25588	25820	25902	23842	28083	23238	25021	26384	21234	22422	21368	22748	24761	22711	20222	23007	25953	21909	27096	22021
	31683	33276	33357	26650	24317	25183	25620	24553	27727	24536	26985	26120	21237	21497	20833	19584	22404	22938	22446	23654	24366	22078	24797	24663
	28883	31189	29121	23372	25623	24065	25392	27887	26577	22737	22794	24374	19984	19589	19746	19817	21721	20902	21897	25492	23871	25194	22040	21934
	29435	31784	28739	24436	23717	21663	26391	24697	26757	21455	26616	21846	21330	23384	19990	20449	21485	19105	22886	22440	25006	21640	22872	21892
	28077	29278	27716	22221	23531	21171	25777	24385	26621	21512	21685	19926	19387	20441	19016	19554	20268	19150	22452	25859	24459	23510	23436	22130
	27189	30051	26942	22903	24404	23345	24574	25028	24487	22084	22037	20229	18149	18765	18838	18780	22507	20165	22678	23388	23268	23729	23733	20943
	26933	26879	27311	22333	21247	21620	24121	24324	24941	21179	19095	21634	20279	17754	18951	17826	17011	19363	25512	22387	22872	20603	21872	22713
	29930	27821	28180	21865	22109	20248	25039	24283	24651	23859	20975	20773	19493	16643	19070	19493	18574	20231	22836	24384	24297	23767	22196	23985
	25735	28403	28525	22036	20063	24443	26909	25338	24546	19858	20399	22531	19500	20767	18532	19717	19575	20055	22136	22182	24380	22269	23625	21765
	26925	25624	26289	20478	22235	18783	23194	24138	24845	19825	21880	21663	17568	17434	19377	17514	17621	19846	21455	23145	25155	21765	23671	21420
	ES2 - FL			ES2 - AB			ES2 - BC			ES2 - CD			ES2 - A			ES2 - B			ES2 - C			ES2 - D					ES2 - FL			ES2 - AB			ES2 - BC			ES2 - CD			ES2 - A			ES2 - B			ES2 - C			ES2 - D
	D	E	F	D	E	F	D	E	F	D	E	F	D	E	F	D	E	F	D	E	F	D	E	F			D	E	F	D	E	F	D	E	F	D	E	F	D	E	F	D	E	F	D	E	F	D	E
Channel A _1
1	39220	37672	37612	33120	33385	31736	32788	34137	32492	33473	33039	29533	32306	29835	29822	30841	28574	30727	27593	29687	29487	27107	30390	27040			68.4717	65.8156	66.3093	75.7997	73.9476	70.0259	65.9869	68.9184	65.8918	75.5792	66.467	67.9787	73.113	74.5677	75.0186	78.2471	76.2591	72.1903	60.7498	62.3745	58.2615	66.0263	51.2492
2	38159	40018	42443	32443	32922	33856	30966	32623	31585	31382	28646	32317	26700	28360	28149	28145	27996	29626	31758	29427	30649	28117	27244	28739			68.7959	62.82	66.6067	77.4899	71.3773	67.5078	68.559	68.3515	62.5378	75.7883	67.7872	69.3555	76.0104	71.5284	75.8719	80.6685	74.3005	74.6224	61.1879	63.3112	59.3768	66.9283	57.5323
3	38946	37418	40885	30841	32751	35050	33023	33744	32469	32073	29379	30518	28352	31277	31495	32201	30856	31669	28829	29141	27496	28710	28942	29227			68.2229	63.2187	64.7151	78.3772	72.7101	71.8528	61.7494	69.3588	65.1041	74.2429	68.3838	68.7008	71.137	74.4591	70.927	75.3398	76.4891	74.9289	61.1157	62.7631	63.1041	65.7069	52.722
4	40930	39326	39605	32153	32110	30162	34970	32149	30944	32070	31872	33536	28717	27815	27086	28986	29161	28177	28827	29661	33075	28108	28901	31005			66.8138	63.442	66.0283	78.5619	71.7321	73.5965	67.8423	72.5557	60.4173	73.7578	69.9435	70.0558	72.333	71.2672	72.9981	77.7633	75.5233	75.4088	62.0394	62.1802	61.5513	67.609	59.0063
5	38233	38588	39915	31459	32378	30906	33497	32027	32405	31848	28426	36152	29932	28148	28527	28603	30052	31041	30049	28258	30457	30710	32100	31167			69.3671	65.7954	66.1756	78.9077	75.9024	75.8596	65.6048	70.4235	64.8554	78.4656	74.4328	69.8373	74.0405	76.7245	74.9634	77.5972	76.6367	75.1244	62.3012	64.0169	59.6587	67.4148	58.3127
6	41386	37774	37927	31885	33272	31442	34426	33313	29436	30959	32953	32374	27965	30116	28463	29137	25365	30330	30230	29194	30047	30460	28494	29556			71.5456	66.5533	69.9594	80.7198	76.2117	73.9826	71.5693	69.0574	68.365	81.9142	74.4744	75.0539	74.8517	76.0226	74.2444	87.1949	83.1303	82.1795	66.0483	65.4684	62.5866	68.1423	60.4054
7	39326	36547	39640	32852	31676	34582	34378	31931	32064	33685	30159	33372	30455	28410	32755	27351	27400	30576	29018	25654	30048	26781	29261	27264			72.6976	70.8982	74.8816	84.084	79.326	80.1051	69.65	68.8488	68.3091	94.1965	81.8232	88.6406	83.7199	84.0231	85.3497	90.5048	90.8738	88.6037	65.8883	67.6836	63.0762	71.991	62.7188
8	38563	40373	38317	31028	32307	36872	32806	32066	32792	30679	33712	31961	28501	25818	27855	30061	28384	29125	29159	29272	26857	30348	31568	28674			80.7039	78.4263	82.7917	88.3498	86.1283	85.803	69.6145	70.5423	68.8052	100.834	94.7637	98.0055	91.7245	93.0628	93.6785	103.271	104.601	104.011	70.8124	70.6933	74.4485	79.234	85.2718
9	39065	37830	40275	32622	31875	33228	34472	31832	32802	30572	31787	33493	30345	29701	31556	29377	29143	28240	29094	26557	30538	29971	30776	28153			97.1111	94.2383	97.0854	109.438	102.271	86.4179	76.7764	79.7334	76.458	119.988	112.254	113.972	110.228	113.716	110.399	133.644	121.713	123.363	76.6212	76.9498	77.773	82.5871	94.7436
10	43860	42641	37870	34386	34708	32499	33808	32826	34021	30371	32291	30090	30607	29225	29979	29809	27306	30650	30776	27608	30572	28286	28365	28052			108.232	106.253	113.723	127.222	113.129	113.289	81.1464	81.2792	83.4905	133.407	125.641	128.026	124.522	131.473	116.336	139.944	139.784	128.057	81.9089	81.9562	83.9552	87.9361	96.7475
11	40386	44515	40010	30304	31172	32676	31432	33219	30812	30093	30485	28357	28076	27832	28119	29777	29904	28919	31809	28894	31128	28748	30198	26507			125.622	118.132	125.404	136.656	126.716	131.445	82.0741	86.4039	85.4233	145.376	134.972	135.684	143.453	145.315	141.684	152.709	152.28	149.466	84.5165	87.6746	89.5306	94.4746	99.0557
12	39071	40745	40085	33273	31453	32466	33504	30089	33221	33285	32651	31756	27715	26923	25750	26385	28387	29661	30532	26646	27714	26658	28193	30967			132.606	130.136	133.915	145.785	137.449	142.976	89.0433	93.4012	88.8647	153.151	143.251	143.355	146.711	149.446	148.658	162.197	156.995	155.183	86.6274	88.4371	88.8577	97.1239	100.848
13	41132	40895	39581	29320	32000	31974	33055	34898	31478	29847	31996	32083	28114	27262	29321	25372	31340	28486	28506	29413	31083	30204	27641	30044			140.1	134.878	137.533	152.949	144.936	148.017	90.2889	96.8735	92.4044	157.935	146.994	149.164	149.284	152.701	150.951	166.445	169.048	166.37	89.8281	86.3134	88.6857	102.377	109.199
14	39821	39215	39523	31610	33430	32531	33973	32500	31718	31989	32366	30427	28916	30402	26917	29456	30420	31659	29412	28669	28787	27328	29773	31720			140.518	137.594	138.917	156.808	150.828	151.497	94.9946	101.644	93.0815	158.852	152.365	150.734	155.91	156.706	158.729	173.331	170.674	165.189	89.3716	90.6993	86.7952	102.877	102.457
15	39979	37610	38090	36203	35409	30877	31400	33754	34738	31870	33218	34063	31097	27995	28666	30367	30774	27836	30390	28375	29791	30925	30665	28465			144.705	141.634	144.196	159.395	153.182	156.148	99.6181	103.411	99.0274	163.442	155.48	153.14	158.268	163.504	162.869	170.264	168.303	171.178	89.6696	93.8429	87.9106	102.099	107.412
16	40526	41886	42834	34792	29613	35030	29819	31523	33809	34944	33016	33351	27014	29300	26640	29112	30138	27771	30276	25790	27090	25280	28351	28082			150.79	142.91	144.547	162.957	156.404	159.334	102.055	105.552	100.323	164.722	158.914	155.991	169.039	167.568	167.602	176.185	171.365	171.912	93.3213	93.7289	93.6103	103.476	105.799
Channel A _2
	38701	37971	37361	33292	33627	31972	33066	34726	32651	33316	33685	29984	32451	29364	29516	30994	28294	30814	28136	29489	30211	26813	30354	27799			71.165	64.1212	68.9666	78.1869	73.9506	72.3731	68.2745	67.5296	61.2645	73.8729	67.1703	67.2485	72.0926	72.7996	73.9137	74.7151	72.3514	72.1695	61.1488	62.8746	60.5495	63.5904	55.2967
	37675	40356	42228	32653	33204	34124	31307	33258	31774	31272	29332	32829	26891	27941	27904	28317	27773	29776	32350	29299	31437	27886	27288	29531			67.1839	64.6302	67.3366	80.0028	73.5904	69.9365	66.2053	67.5168	65.5347	73.0131	68.5965	70.6811	74.5367	76.7135	72.9774	75.9156	75.0977	72.6594	61.489	61.9941	62.1714	65.5319	55.2511
	38488	37814	40687	31122	33105	35345	33413	34401	32710	32008	30093	31068	28572	30898	31275	32419	30695	31866	29444	29085	28306	28521	29044	30085			67.3015	64.5229	65.9934	73.9243	73.3924	72.2898	63.2607	68.6429	62.6204	75.573	67.9711	68.6083	73.9808	72.4396	75.3805	76.6658	75.7256	74.038	60.9236	64.2095	57.9956	64.3178	56.0434
	40495	39792	39470	32502	32538	30526	35393	32835	31222	32064	32604	34152	29014	27517	26924	29268	29062	28420	29491	29652	33936	27979	29050	31937			67.141	65.2487	65.5916	79.882	73.6466	68.9347	63.1106	67.2879	66.2314	74.9534	69.0185	68.2277	77.4773	74.0282	72.1531	76.0813	76.0022	71.2639	63.5438	62.9414	60.2219	66.935	52.9261
	37853	39135	39784	31878	32858	31348	33961	32762	32717	31886	29207	36852	30302	27879	28405	28953	30022	31338	30774	28315	31392	30612	32298	32146			67.6758	65.9436	66.7667	81.9277	74.3602	72.7406	66.2369	69.8928	64.4041	76.4336	70.8283	69.1253	73.2356	73.2252	72.5968	81.3622	76.2675	76.2215	61.8564	65.2825	61.8959	67.8844	55.1774
	41030	38379	37837	32325	33820	31909	34926	34096	29792	31047	33763	33102	28384	29889	28373	29506	25410	30663	30994	29298	31022	30437	28765	30574			71.0243	66.5578	68.1743	80.2786	76.1237	75.1788	67.5825	69.2154	69.2739	79.1846	73.2972	77.5351	80.3708	79.5062	77.5557	89.8054	81.9262	82.9689	65.4051	65.0748	65.8058	71.8876	63.5849
	39002	37225	39592	33361	32248	35092	34906	32737	32455	33836	31030	34151	30937	28238	32721	27775	27505	30971	29817	25801	31072	26778	29584	28348			74.5276	72.2404	75.2979	85.1233	77.9902	80.4808	67.9466	72.1718	67.0448	90.9186	80.6947	85.7871	80.2501	84.0573	85.8589	90.6307	90.1769	91.5237	66.4252	67.7787	66.4973	72.8813	67.7003
	38279	41092	38299	31625	32921	37447	33395	32923	33216	30870	34628	32826	29021	25687	27864	30526	28533	29558	30002	29457	27935	30395	31936	29785			83.5866	76.3793	82.5888	90.0407	87.4204	86.2881	69.3041	72.6868	70.9571	101.161	93.6907	97.9525	91.7903	94.7442	95.6392	103.822	101.514	98.7441	69.514	69.7018	69.5983	77.0107	81.4721
	38829	38593	40295	33276	32528	33863	35126	32748	33281	30780	32761	34411	30899	29616	31606	29917	29343	28736	30010	26747	31679	30046	31208	29316			96.2623	92.7354	97.3937	112.607	102.073	85.1294	79.1018	79.7474	77.9356	122.506	114.261	115.794	106.568	111.227	110.374	129.628	126.675	123.034	75.007	76.7672	73.4448	83.0099	88.9487
	43653	43442	37948	35105	35402	33196	34498	33784	34572	30634	33315	31059	31211	29174	30061	30410	27573	31225	31734	27857	31758	28423	28853	29270			108.585	104.705	114.257	124.415	113.213	112.036	80.2144	82.3623	82.1901	126.941	127.724	130.879	128.637	117.152	133.459	144.48	136.016	131.293	80.6133	83.6045	85.0055	87.6649	94.7682
	40200	45382	40147	31060	31916	33431	32182	34244	31427	30422	31538	29361	28725	27812	28272	30412	30252	29509	32819	29206	32365	28904	30744	27785			123.965	117.319	128.508	137.521	126.738	129.151	83.557	88.7221	87.3986	143.026	136.24	136.926	142.091	143.102	150.469	149.422	146.613	146.645	85.8234	86.7486	86.0747	94.6673	100.516
	38917	41686	40287	34075	32243	33268	34287	31172	33880	33661	33739	32827	28403	26952	25952	27067	28775	30296	31606	27016	29041	26887	28801	32311			131.476	128.875	134.075	144.245	132.753	140.426	87.7033	90.6473	92.4872	153.164	139.667	143.894	148.935	148.654	152.126	162.984	157.093	155.285	85.2674	87.3724	85.1816	95.7854	105.784
	41029	41874	39834	30167	32846	32798	33897	36006	32177	30291	33122	33201	28845	27318	29572	26098	31773	29169	29617	29852	32474	30472	28325	31431			140.938	133.316	136.787	154.126	148.208	146.156	90.9175	96.5868	91.3803	157.043	147.876	150.091	153.696	150.945	155.66	169.523	166.65	162.199	91.7798	89.0912	82.4027	98.3976	110.883
	39790	40250	39821	32513	34333	33417	34866	33656	32470	32487	33532	31600	29690	30511	27228	30209	30900	32388	30593	29178	30253	27648	30494	33186			143.379	139.281	141.591	157.989	149.959	152.243	94.1448	97.0764	95.2119	162.018	150.871	152.533	154.368	159.488	158.232	170.387	172.343	171.152	87.055	91.1424	92.3057	97.8549	105.584
	39972	38701	38439	37156	36369	31821	32363	34951	35563	32416	34428	35267	31923	28186	29034	31172	31316	28641	31620	28958	31332	31304	31452	29986			143.119	139.778	142.671	159.48	152.765	156.545	96.0549	104.542	99.087	163.881	154.11	153.649	163.248	161.126	162.937	173.184	172.017	167.84	88.5492	91.7525	86.4194	99.0661	106.916
	40585	43056	43222	35788	30634	36046	30830	32757	34679	35555	34281	34612	27895	29564	27062	29915	30713	28645	31562	26390	28644	25716	29191	29662			150.102	144.783	147.424	162.921	157.288	160.183	102.133	106.828	97.8932	171.753	157.623	158.357	168.656	166.817	173.117	173.508	173.285	171	93.598	95.2274	93.896	101.553	110.239
Channel A_3
	39409	37341	37565	32997	33454	31150	32653	34204	33012	34262	32819	28671	32371	29605	29849	30883	28208	31178	27756	30286	29707	26929	30481	27609			66.7804	65.5842	70.8446	78.5226	73.9694	74.1018	66.689	69.4972	62.1296	74.262	68.2157	66.4787	72.2561	72.8152	71.4185	74.1544	74.7664	73.3217	63.9171	64.63	59.6717	66.9661	54.5832
	38403	39724	42428	32352	33049	33303	30913	32753	32160	32201	28479	31539	26818	28193	28208	28242	27703	30119	31988	30033	30922	27993	27381	29343			65.1545	64.1438	64.0621	76.6297	75.1987	72.656	64.9099	68.6745	65.6395	74.4502	70.8053	68.2771	75.7407	72.2143	70.7657	76.3673	78.3588	74.5489	61.3374	62.1561	61.864	66.5299	53.3378
	39262	37149	40950	30768	32895	34533	33018	33921	33101	32939	29243	29786	28533	31150	31608	32341	30614	32190	29093	29775	27824	28659	29139	29869			66.17	64.8549	66.4318	77.9403	74.3979	74.433	64.5003	69.5584	63.2423	75.3001	67.3919	67.6984	72.0711	72.1615	72.8439	79.0551	73.9551	74.0697	61.3592	62.1106	61.3903	67.0334	55.9675
	41289	39111	39709	32133	32296	29685	35019	32367	31627	32973	31783	32856	28970	27732	27232	29168	28984	28770	29144	30332	33446	28089	29146	31693			68.2025	64.3994	66.0047	77.2879	72.8543	73.5789	67.6977	68.0082	63.112	77.1708	68.1962	70.5355	72.6956	72.7543	75.9242	81.8395	72.3689	76.4607	63.5103	62.0368	63.684	66.6532	53.8538
	38646	38416	40045	31493	32612	30496	33599	32283	33139	32793	28369	35528	30221	28098	28748	28858	29955	31650	30382	28994	30869	30734	32380	31883			68.5688	64.0453	66.3593	78.568	76.7136	76.2661	67.7489	69.6933	66.5626	77.1857	74.1086	73.0076	74.4054	75.6843	77.3	78.0232	79.647	76.9091	64.134	63.034	61.5881	67.5227	59.9235
	41851	37651	38130	31962	33527	31082	34588	33625	30214	31967	32937	31795	28290	30108	28737	29419	25326	31013	30600	29968	30489	30552	28826	30310			68.5093	68.2141	70.9451	81.0991	74.9654	76.1474	68.2709	70.6955	65.41	85.0547	76.2717	74.8508	78.6538	76.1047	78.8848	90.1189	84.2304	82.3892	65.0622	64.9223	65.9736	64.7459	66.7418
	39842	36458	39877	32966	31981	34266	34576	32300	32890	34768	30189	32831	30861	28451	33088	27669	27390	31297	29453	26457	30538	26953	29670	28064			75.1087	71.3107	73.2474	84.2687	78.9674	80.7534	70.4355	73.2642	71.3905	92.9059	81.2209	83.2198	82.9503	82.7814	82.6857	90.7719	89.3195	91.2159	67.0945	67.1545	67.2553	70.0478	64.8129
	39152	40336	38588	31197	32671	36593	33076	32490	33660	31783	33800	31464	28964	25891	28231	30441	28399	29910	29672	30110	27374	30560	32008	29567			81.6612	78.0453	84.6667	88.9264	87.6713	87.11	69.3597	73.1237	71.0634	102.095	95.4338	95.7286	92.2301	93.1138	91.6051	102.323	102.601	103.413	68.8505	71.6654	69.3901	77.3445	78.6112
	39700	37847	40573	32816	32307	32995	34800	32309	33747	31717	31930	33063	30853	29817	31980	29764	29223	29079	29670	27451	31095	30233	31280	29123			96.7293	92.5506	96.4571	110.462	103.486	83.8652	77.357	78.8691	75.1872	121.553	113.739	115.935	107.813	109.431	113.317	124.804	120.789	122.917	75.2081	75.2917	79.302	82.6663	96.6126
	44542	42734	38245	34660	35195	32306	34212	33341	35028	31539	32496	29708	31204	29405	30492	30230	27418	31543	31383	28569	31183	28584	28955	29081			108.73	103.088	113.865	126.024	112.947	109.486	80.8883	81.4006	82.8933	126.976	129.458	125.836	131.541	115.451	111.618	139.581	137.865	136.11	80.214	82.6524	77.5557	87.2298	100.951
	41114	44659	40446	30639	31732	32537	31896	33791	31851	31299	30773	28026	28728	28074	28680	30270	30079	29869	32475	29918	31779	29095	30827	27581			120.857	114.658	127.861	136.359	125.466	130.815	84.1758	90.9239	83.074	143.245	137.501	136.203	146.93	145.043	147.794	154.628	150.732	149.543	84.0477	86.7809	82.6804	94.9168	103.166
	39823	40958	40556	33654	32074	32380	34034	30720	34306	34544	32964	31494	28415	27244	26379	26927	28631	30677	31211	27708	28444	27053	28850	32075			131.596	128.512	135.156	146.413	136.439	139.938	86.5639	95.5181	88.0222	147.878	144.13	142.84	149.545	148.77	148.93	166.939	160.136	153.899	85.4624	85.7103	86.4581	95.3478	102.229
	41956	41163	40083	29785	32671	31908	33641	35603	32612	31150	32361	31907	28856	27599	30015	25954	31616	29581	29238	30531	31864	30633	28358	31197			137.539	131.767	140.351	153.247	146.601	148.589	91.5282	97.0919	92.7874	157.561	148.127	147.718	152.025	152.222	155.817	170.115	165.488	160.654	86.3706	88.2583	85.2763	101.001	103.447
	40727	39490	40086	32115	34135	32508	34589	33270	32886	33323	32783	30299	29713	30781	27676	30087	30793	32804	30199	29838	29623	27815	30551	32921			141.943	137.319	140.597	156.704	149.588	153.348	94.8237	103.242	98.9873	163.479	149.074	150.687	154.366	156.825	154.196	171.295	169.462	172.268	87.552	88.1495	90.0604	101.683	108.804
	40943	37928	38704	36759	36176	30871	32052	34587	35972	33254	33691	33983	31945	28430	29476	31078	31213	29037	31218	29578	30660	31449	31525	29720			145.456	141.355	142.156	158.268	150.772	156.895	96.7233	103.465	95.9181	165.684	153.864	154.131	167.272	161.778	170.092	170.652	171.411	168.408	92.927	89.6104	87.1464	100.454	103.134
	41537	42237	43496	35400	30446	35043	30537	32397	35093	36413	33494	33369	27913	29809	27498	29880	30601	29044	31158	27057	28001	25887	29264	29387			148.482	146.531	146.761	162.343	156.315	159.952	101.588	105.438	101.326	168.922	155.203	157.949	162.461	168.613	167.492	179.153	176.205	173.958	93.8024	94.4938	92.2127	106.584	109.396
Channel B_1
	32134	31099	31006	26580	26933	25888	27054	27934	26817	26880	27224	24231	26124	24027	23986	24581	22902	24912	23109	24748	24871	22364	26152	22652
	31236	33318	34959	25913	26753	27815	25365	26738	26318	25186	23516	26412	21415	23036	22586	22280	22563	23855	26564	24466	25769	23138	23027	23996
	31932	31118	33857	24572	26514	28444	27578	27578	26858	25853	24077	24988	23055	25196	25626	25876	24715	25478	24119	24266	22874	23708	24801	24724
	33693	32684	32675	25604	26067	24357	28703	26038	25940	25886	26005	27354	23273	22610	21910	23134	23421	22638	24054	24740	27637	23086	24325	26281
	31246	31857	32917	25027	25977	24799	27669	26096	26824	25368	22901	29506	24141	22531	22948	22839	24061	24959	25055	23447	25587	25237	27071	26348
	33615	31118	30944	25237	26671	25363	27960	27249	24125	24422	26545	26036	22503	24154	22943	22647	19941	23908	24939	24124	25033	24980	23887	24953
	31838	29739	31895	25758	25170	27419	28073	26134	26283	25675	23797	25834	23903	22279	25591	21063	21079	23672	23950	21066	24999	21725	24369	22398
	30524	32162	30152	24039	25186	28771	26792	26119	26842	22956	25655	24104	21874	19741	21262	22342	21018	21602	23733	23833	21636	24121	24669	23692
	29535	28831	30452	23835	23756	25883	27589	25265	26276	21697	23045	24167	22123	21446	22995	20083	20585	19857	23295	21244	24372	23598	23422	22344
	32153	31431	27344	23924	25102	23494	26727	25941	26719	20776	22564	20889	21453	20098	21491	20031	18357	21276	24278	21776	23979	21940	21467	21308
	28222	31754	27976	20547	21718	22473	24784	25877	24068	19925	20765	19278	18687	18431	18806	19327	19432	18936	24910	22428	24037	21895	22708	20061
	26786	28123	27383	22006	21280	21637	25907	22985	25701	21578	21744	21142	18284	17630	16898	16691	18212	19123	23769	20639	21441	20154	21095	23116
	27628	27863	26773	19018	21213	21019	25471	26402	24113	19100	21092	21025	18418	17695	19122	15867	19462	17818	21994	22918	24059	22504	20209	22338
	26717	26521	26633	20290	21809	21184	25837	24264	24251	20420	21027	19855	18606	19520	17188	18082	18808	19866	22722	22066	22400	20333	22178	23540
	26519	25157	25301	23076	22953	19855	23575	25077	26124	20093	21399	22083	19882	17647	18101	18796	19149	17187	23458	21649	23109	23059	22531	21041
	26441	27920	28425	21964	19029	22332	22237	23281	25334	21955	21072	21455	16776	18268	16608	17734	18599	17113	23133	19683	20682	18778	20924	20911
Channel B_2
	31468	31497	30568	26539	27128	25908	27107	28528	27305	26883	27701	24652	26317	23766	23814	24950	22929	24984	23537	24548	25316	22275	25820	23469
	30981	33427	34710	25897	26814	27843	25816	27323	26251	25295	24024	26730	21658	22366	22573	22718	22333	24109	27036	24451	26222	23039	23215	24817
	31639	31331	33571	25109	26749	28648	27784	28172	27249	25704	24691	25445	23048	25033	25129	25954	24639	25701	24647	24120	23893	23645	24653	25409
	33304	32902	32604	25786	26272	24978	29443	26993	25744	25794	26672	28001	23175	22194	21831	23470	23310	23102	24503	24679	28464	23024	24879	26786
	31084	32295	32754	25146	26477	25376	28002	26735	27117	25544	23771	30138	24495	22537	23003	22875	24062	25120	25692	23410	26205	25123	27483	27378
	33375	31616	31027	25617	27117	25653	28688	27877	24354	24680	27288	26436	22488	23738	22658	22767	20044	24117	25616	24237	25610	24698	23897	25900
	31413	30176	31819	26081	25721	27794	28642	26543	26699	26027	24562	26649	24519	22142	25528	21382	21201	23783	24572	21181	25601	21668	24292	23350
	30055	32924	30155	24386	25572	29180	27297	26655	27024	23078	26431	24760	22269	19549	21153	22653	21310	22246	24509	24051	22815	24310	25224	24544
	29426	29536	30441	24101	24256	26473	27929	25991	26549	21694	23620	24705	22756	21532	23033	20678	20446	20224	24138	21407	25593	23629	24138	23377
	31970	32159	27360	24613	25598	24081	27344	26617	27251	21330	23147	21394	21631	20867	20561	20184	18728	21484	25125	21871	24836	22063	21957	22408
	28220	32445	27834	21010	22235	23137	25270	26503	24413	20272	21408	19893	19190	18529	18462	19916	19963	19471	25607	22729	25235	22002	23025	20973
	26763	28872	27509	22631	22096	22326	26612	23996	25947	21821	22689	21823	18625	17687	16871	17086	18456	19527	24699	20988	22700	20403	21257	24353
	27496	28652	26999	19505	21581	21670	26074	27262	24719	19431	21782	21703	18672	17816	19041	16186	19859	18452	22727	23080	25582	22956	20613	23742
	26489	27096	26639	20803	22451	21717	26579	25448	24679	20561	21873	20520	19184	19443	17410	18692	19019	19999	23788	22430	23181	20860	22519	24610
	26629	26018	25639	23678	23602	20440	24540	25885	26740	20413	22261	22832	20137	17882	18330	19143	19292	17844	24484	22223	24406	23539	23141	22299
	26529	28554	28459	22595	19638	22927	22986	24107	26162	21919	21956	22124	17341	18470	16622	18355	18856	17695	24097	20057	21851	19204	21281	22061
Channel B_3
	32444	30846	30572	26279	26987	25119	26889	27943	27539	27616	26909	23624	26240	23960	24253	24900	22704	25197	23037	25086	24956	22158	25981	23278
	31762	32949	35200	25903	26568	26965	25585	26820	26562	25941	23180	25855	21526	22856	22962	22629	22073	24257	26745	25052	25815	23062	23422	24483
	32379	30751	33746	24544	26504	27821	27359	27707	27526	26472	24033	24458	23141	25257	25579	25718	24697	25960	24323	24840	23260	23577	24739	25103
	33855	32417	32763	25680	26135	23973	28755	26554	26310	26360	26061	26763	23454	22448	21847	23014	23487	23046	24217	25310	27778	23133	24895	26487
	31655	31873	33007	25078	26105	24442	27585	26359	27299	26215	22876	28738	24349	22557	22974	23015	23781	25321	25201	24125	25791	25249	27182	26903
	34286	30871	31023	25271	26970	24920	28355	27377	24971	24996	26398	25585	22522	24142	22863	22680	19849	24432	25315	24802	25158	25298	23734	25331
	32037	29632	32234	25834	25438	27119	28172	26108	26726	26596	23861	25804	24274	22389	26045	21292	21163	24054	24226	21758	25107	21985	24563	23285
	30907	32167	30206	24131	25360	28449	27032	26272	27377	23699	25674	23880	22198	19794	21674	22684	21146	22221	24285	24448	22370	24419	25485	24088
	30047	28980	30731	23909	23997	25886	27806	25706	27130	22413	23054	23728	22644	21786	23117	20846	20694	20472	23851	22062	24710	23799	23682	22811
	32608	31777	27604	24194	25467	23601	27066	26339	27556	21958	22471	20748	21455	21131	22145	20334	18529	21419	24875	22490	24902	22215	21659	22392
	29109	32163	28091	20791	22184	22416	25002	25992	25044	20844	20817	19026	18941	18605	18865	19545	19628	19554	25465	23281	25015	22132	22918	20977
	27377	28396	27611	22220	21760	21759	26500	23329	26603	22717	21900	20997	18602	17873	17298	16817	18213	19847	24377	21626	22154	20554	21504	23988
	28379	28285	26905	19304	21560	20943	25833	26919	24955	19954	21267	20992	18764	17937	19318	16071	19823	18791	22778	23660	24900	22911	21066	23217
	27219	26727	26889	20620	22344	21063	26318	24729	24734	21007	21489	19774	19199	19757	17891	18571	19101	20195	23449	23130	22841	20764	22361	24134
	27103	25389	25852	23502	23604	19811	24259	25692	27287	20839	21799	21972	19933	18005	18253	19216	19260	18063	23879	22835	23834	23557	23439	22165
	27271	27878	28691	22385	19569	22303	22802	23934	26223	22620	21593	21353	17645	18533	17148	18057	18640	17799	23775	20606	21461	19064	21384	21698
											Calculated Anisotropy												Anisotropy average
	Loop A			Loop B			Loop C					Loop A			Loop B			Loop C						Loop A			Loop B			Loop C
	A	B	C	A	B	C	A	B	C			A	B	C	A	B	C	A	B	C				A	B	C	A	B	C	A	B	C
Channel A _1																							[HMG]
1	26091	28018	29908	27241	28232	29100	27278	29371	25678			83.2998	86.3142	81.2043	66.0664	69.0865	67.3104	70.0334	72.7649	67.3108			0.01	81.4058	85.7723	81.0655	68.872	70.3836	67.2986	69.3223	72.3706	67.6988
2	27216	27205	30160	28747	28646	29929	30484	26859	27506			83.0168	88.8103	80.8191	67.6962	70.9407	64.0241	70.6335	74.393	69.7026			0.0268435	82.8587	88.8293	80.8053	68.0692	68.9003	64.6805	70.1429	73.7779	67.8993
3	25649	28509	24645	32788	28611	27217	26965	27010	26039			81.8651	88.4049	84.2909	69.1571	69.056	66.0852	67.8356	74.7135	66.747			0.0671089	82.755	86.8629	82.2171	68.6383	69.3493	66.3635	69.7861	75.4968	66.46
4	25596	27779	26999	26262	32185	29614	29516	28152	26030			82.7692	89.079	81.8499	69.7241	67.3632	67.318	69.6896	77.2638	66.51			0.167772	83.086	88.7768	82.8922	69.3718	68.3622	67.0018	70.0869	77.0477	68.264
5	28275	22665	26393	28568	29708	29313	26855	29471	28537			82.8535	89.4668	83.6147	68.1933	73.2774	67.4875	72.1702	83.6997	68.2171			0.41943	84.7176	90.3968	83.3294	68.9039	71.8833	68.1829	69.8173	82.6633	66.9766
6	27118	27434	30867	27561	28286	27572	26578	31614	27180			89.7782	93.4327	90.7409	70.7393	73.9388	69.6694	77.3977	88.2185	74.8569			1.04858	91.2351	92.702	89.4303	71.6755	74.777	70.1263	78.3821	86.6282	75.1881
7	29162	27490	27276	26501	29202	28169	29403	26850	27303			100.634	98.3197	102.19	84.0741	77.8455	80.3016	87.3004	95.7488	79.7554			2.62144	100.932	97.3328	101.353	82.5254	77.8286	79.7322	87.2952	95.953	80.6643
8	27716	29458	29853	31449	25739	29948	27537	30183	29126			117.521	107.649	113.695	100.164	91.1666	100.257	95.3603	105.574	87.0599			6.5536	116.59	108.683	115.151	99.6924	88.4338	97.6734	98.0953	106.495	87.6574
9	27580	27465	28041	29630	31305	26220	27815	30545	30220			129.776	121.596	125.608	114.102	106.459	111.55	113.972	115.504	99.5239			16.384	129.894	120.487	125.826	112.57	106.189	112.611	112.751	116.231	100.922
10	29189	25211	27733	26516	30671	30396	27327	26898	29223			139.073	133.878	135.408	124.082	117.114	129.421	128.39	130.028	120.226			40.96	138.971	133.302	136.507	124.19	114.89	129.144	126.974	130.937	120.937
11	24917	29309	27081	26559	26253	27426	28722	29141	27930			143.13	138.847	137.61	133.252	126.454	140.057	135.105	139.571	125.915			102.4	144.295	138.591	140.558	132.788	125.793	136.186	135.955	139.265	126.491
12	26585	30568	28861	29381	26114	27593	28182	26805	29470			148.805	144.351	146.653	134.04	135.521	140.575	143.993	144.589	138.561			256	149.342	143.019	146.843	135.351	134.781	140.418	143.386	146.25	139.035
13	28335	28825	24126	27329	27941	28283	27882	27898	27554			154.116	148.695	152.266	145.984	139.392	148.722	150.719	153.594	143.825			640	154.319	148.001	151.41	145.039	137.898	148.952	149.281	152.033	143.612
14	24897	29398	29094	25207	28578	30385	34293	28136	30784			160.223	152.825	157.719	147.362	142.029	152.533	152.595	157.773	148.193			1600	160.676	153.436	157.384	147.891	144.458	153.049	154.156	155.61	150.212
15	28328	29650	23880	30401	29862	24753	27757	27695	28896			166.897	159.221	163.53	152.391	146.588	157.706	159.071	161.705	152.948			4000	167.213	157.904	163.413	152.866	146.942	158.222	158.151	161.186	152.954
16	27340	26015	25970	26079	26645	27288	27538	28558	26862			171.833	166.379	168.48	162.745	151.414	168.583	164.591	163.995	160.541			10000	171.772	166.379	168.316	161.328	153.646	166.318	164.705	164.372	160.417
Channel A _2																							Anisotropy SD
	26869	27833	30467	26952	28147	30159	26860	29046	25863			79.1981	86.0977	80.6114	71.5336	70.37	67.5742	67.6567	71.5316	68.3759				2.06877	0.758787	0.403089	2.73646	1.30396	0.281648	1.44757	0.72703	0.588516
	28041	27064	30784	28537	28616	31030	30097	26589	27746			83.5796	88.4843	80.8448	70.0939	69.3291	64.8254	70.6746	73.08	67.4493				0.811619	0.354889	0.0478453	1.86638	2.28528	0.597277	0.885612	0.660435	1.62571
	26511	28416	25328	32632	28629	28358	26628	26815	26332			83.0096	87.4473	82.9497	68.1058	70.1852	64.9604	72.317	76.7245	66.5882				0.793885	1.90261	2.52124	0.525739	0.734622	1.56093	2.29635	1.07665	0.368158
	26493	27743	27750	26138	32259	30802	29205	28000	26375			83.692	89.1151	81.5822	69.2238	70.1014	66.7411	68.8473	76.6696	67.4728				0.524956	0.55493	2.04161	0.30639	1.51181	0.292444	1.47882	0.328579	2.25623
	29202	22695	27202	28462	29839	30563	26614	29390	28934			86.2286	91.1901	83.5836	68.9366	70.2664	68.5998	68.8535	83.1503	67.3333				1.71503	0.869731	0.467379	0.694803	1.5178	0.606199	2.04874	1.34763	1.45216
	28100	27524	31723	27519	28462	28885	26372	31562	27646			90.0221	92.0158	88.3855	70.3262	74.0312	68.6098	79.1801	87.5571	75.0638				2.31539	0.709504	1.19999	1.9901	1.37259	1.78929	0.905721	2.20658	0.407883
	30196	27640	28191	26500	29424	29526	29250	26840	27849			101.418	95.433	101.489	80.665	78.6507	78.2458	86.8466	97.0282	80.1956				0.424412	1.64568	0.912572	1.72583	0.830675	1.29894	0.445993	0.988995	1.21315
	28831	29640	30832	31498	26007	31359	27416	30233	29715			116.319	109.826	116.131	99.7639	87.2334	96.5189	98.7769	106.69	90.4659				0.830203	1.09293	1.28557	0.511232	2.37248	2.24125	2.46588	0.840822	2.5625
	28727	27715	29085	29758	31619	27695	27731	30629	30847			129.472	120.457	126.481	109.529	106.247	113.998	112.461	114.769	102.112				0.491469	1.09433	0.577199	2.63435	0.30308	1.2562	1.10493	1.93198	1.30665
	30421	25519	28818	26699	31010	31945	27296	27060	29908			138.497	132.462	134.013	124.227	114.709	128.434	126.112	133.328	120.567				0.431149	0.743913	3.18884	0.094673	2.13932	0.619784	1.23598	2.09001	0.952262
	26212	29659	28214	26772	26644	29010	28747	29351	28651			143.25	139.322	142.707	132.29	127.626	134.219	138.529	138.667	125.049				1.91503	0.887437	2.6407	0.481793	2.23882	3.3526	2.27213	0.517738	1.80031
	27933	30941	30027	29652	26548	29235	28248	27072	30260			149.272	143.13	147.199	135.818	133.806	141.297	142.779	145.329	139.656				0.574764	1.39104	0.308604	1.15064	0.881611	0.966204	0.607025	2.26637	0.562215
	29727	29252	25358	27699	28405	29988	28001	28204	28379			153.848	148.411	150.873	142.937	138.114	147.95	148.261	149.642	144.07				0.597635	0.968177	0.749021	1.82387	1.61265	1.13447	1.28089	2.10264	0.59429
	26350	29865	30375	25594	29117	32150	34486	28483	31649			160.313	155.711	153.91	146.64	143.223	153.987	156.093	153.85	151.956				0.708951	2.03921	3.31855	1.58371	3.2283	0.813774	1.77895	1.99209	1.89633
	29820	30145	25203	30837	30450	26546	28028	28094	29816			166.438	156.649	161.554	154.445	147.101	158.775	159.4	160	153.783				0.972902	1.28716	1.80278	1.40264	0.307047	0.535301	1.88569	1.02995	0.825753
	28889	26585	27371	26563	27282	29145	27824	29002	27853			170.662	163.884	168.357	160.826	155.124	164.571	165.497	163.904	160.514				1.08079	2.49567	0.187756	1.24435	1.96689	2.05552	0.742548	0.731824	0.191813
Channel A_3																							KD (nM)	14.6	11.3	5.9	8.7	16.4	9.8	11.2	9.4	18.8
	26495	27868	29495	27224	28175	28814	26876	29306	26307			81.7196	84.9051	81.3808	69.016	71.6943	67.0113	70.2767	72.8154	67.4096
	27658	27097	29774	28791	28621	29708	30130	26841	28163			81.9796	89.1933	80.7521	66.4175	66.4309	65.192	69.1205	73.8608	66.546
	26132	28426	24331	32895	28625	27020	26643	27006	26746			83.3904	84.7367	79.4107	68.652	68.8065	68.0448	69.2057	75.0525	66.0449
	26133	27742	26725	26442	32222	29471	29233	28184	26774			82.7969	88.1364	85.2446	69.1674	67.6218	66.9463	71.7238	77.2098	70.8093
	28867	22682	26163	28814	29801	29239	26632	29556	29356			85.0707	90.5336	82.7901	69.5817	72.106	68.4614	68.4282	81.1399	65.3793
	27790	27508	30721	27844	28400	27518	26397	31751	28035			93.9049	92.6575	89.1645	73.9611	76.3611	72.0998	78.5686	84.1091	75.6437
	29879	27621	27158	26821	29373	28170	29278	27008	28217			100.744	98.2456	100.38	82.8372	76.9896	80.6492	87.7386	95.0821	82.0418
	28499	29629	29791	31830	25961	30009	27462	30408	30106			115.928	108.573	115.627	99.1492	86.9015	96.2448	100.149	107.221	85.4465
	28417	27690	28050	30065	31611	26305	27784	30818	31242			130.433	119.408	125.39	114.081	105.861	112.285	111.821	118.421	101.131
	30084	25466	27791	27008	31035	30532	27339	27203	30294			139.341	133.567	140.1	124.26	112.847	129.578	126.419	129.456	122.019
	25874	29612	27214	27116	26668	27620	28753	29501	29048			146.505	137.603	141.356	132.822	123.298	134.282	134.229	139.556	128.509
	27602	30891	29031	30011	26605	27872	28242	27212	30636			149.948	141.575	146.676	136.195	135.015	139.383	143.384	148.832	138.889
	29396	29206	24353	28029	28483	28625	27995	28353	28778			154.991	146.895	151.092	146.197	136.188	150.184	148.864	152.864	142.94
	26013	29829	29369	25931	29197	30807	34456	28647	32062			161.493	151.772	160.522	149.672	148.121	152.626	153.781	155.208	150.486
	29503	30155	24181	31156	30509	25237	27961	28251	30235			168.305	157.841	165.154	151.763	147.136	158.185	155.982	161.854	152.132
	28581	26553	26312	26892	27357	27818	27793	29175	28274			172.821	168.875	168.111	160.413	154.401	165.8	164.025	165.215	160.196
Channel B_1
	20502	21831	23640	22472	23091	23921	22251	23774	21108
	21403	21050	23865	23605	23307	24833	24824	21641	22458
	20236	22084	19312	26812	23403	22451	22133	21743	21439
	20143	21478	21302	21441	26453	24343	24100	22500	21446
	22246	17505	20721	23425	24012	24084	21774	23132	23398
	20926	20955	23755	22437	22820	22514	21234	24502	21871
	21833	20714	20333	20779	23301	22322	22847	20377	21669
	19804	21630	21557	23576	19785	22445	20921	22290	22647
	19055	19406	19596	21372	23062	19046	20070	21947	22695
	19661	17224	18868	18608	21940	21021	18952	18571	20726
	16599	19754	18314	18176	18304	18424	19557	19602	19502
	17439	20296	19043	20064	17761	18510	18730	17786	19878
	18321	18914	15678	18065	18804	18557	18195	18064	18321
	15834	19075	18629	16600	19095	19731	22265	18013	20227
	17694	18908	15052	19749	19707	15850	17708	17543	18743
	16851	16272	16152	16473	17355	16967	17308	17978	17069
Channel B_2
	21358	21700	24122	21892	22938	24773	22058	23593	21196
	22017	20960	24357	23274	23389	25688	24506	21503	22799
	20849	22071	19922	26764	23343	23467	21581	21464	21690
	20795	21448	21911	21370	26309	25361	23903	22416	21671
	22759	17444	21358	23289	24324	25032	21782	23104	23783
	21669	21107	24575	22429	22956	23657	20964	24507	22233
	22558	20995	21056	20978	23425	23533	22757	20297	22075
	20669	21633	22115	23639	20212	23748	20632	22258	22886
	19864	19644	20277	21737	23307	19982	20093	22052	23000
	20523	17502	19681	18729	22330	22152	19049	18515	21192
	17456	19964	18817	18370	18517	19801	19392	19792	20053
	18300	20612	19783	20151	18141	19573	18836	17927	20350
	19235	19209	16541	18462	19183	19717	18395	18459	18857
	16754	19227	19651	16888	19392	20795	22179	18430	20584
	18649	19358	15971	19921	20067	16949	17865	17878	19296
	17862	16741	17029	16866	17592	18319	17445	18262	17700
Channel B_3
	20912	21800	23302	22271	22875	23706	21908	23718	21619
	21814	20944	23564	23727	23586	24568	24641	21659	23201
	20529	22247	19329	26938	23431	22165	21784	21719	22065
	20564	21506	20886	21622	26464	24251	23732	22529	21792
	22571	17466	20588	23534	24167	23957	21823	23366	24264
	21199	21057	23747	22462	22756	22316	21020	24893	22509
	22363	20817	20347	21103	23494	22301	22722	20535	22251
	20453	21700	21398	23929	20195	22743	20588	22354	23515
	19598	19683	19614	21687	23326	19069	20167	21966	23358
	20249	17413	18667	18944	22463	21106	19063	18811	21380
	17079	20026	18217	18579	18755	18849	19625	19845	20139
	18050	20666	19154	20374	18120	18758	18801	17849	20646
	18962	19258	15876	18517	19337	18707	18361	18395	19181
	16487	19410	18663	16970	19188	20000	22299	18468	20936
	18358	19302	15175	20274	20104	16139	17988	17888	19655
	17569	16497	16381	17094	17675	17427	17495	18306	17983
											Calculated Anisotropy												Anisotropy average
	Loop A			Loop B			Loop C					Loop A			Loop B			Loop C						Loop A			Loop B			Loop C
	D	E	F	D	E	F	D	E	F			D	E	F	D	E	F	D	E	F				D	E	F	D	E	F	D	E	F
Channel A _1																							[HMG]
1	32385	28507	28134	27942	28363	28511	27431	29130	26813			84.1239	91.129	86.516	72.5663	71.0748	76.1738	70.2515	68.8861	68.1443			0.01	84.1428	90.3246	86.364	70.6654	70.0438	74.518	70.3475	70.2884	67.8803
2	28080	27912	29060	29527	27922	28563	28178	25280	31341			89.3712	94.3613	89.7075	72.384	67.4127	71.1153	70.5589	67.308	68.9192			0.0268435	87.9235	94.2116	89.1667	70.8191	69.8635	72.0184	71.7029	69.6098	67.712
3	31858	27699	31437	26256	29675	25021	29746	28902	32019			83.9933	91.918	84.8599	71.2959	67.7253	73.429	70.1526	74.0599	69.7534			0.0671089	84.2085	92.8992	86.5807	69.7954	68.827	73.6037	71.6115	73.6415	68.6202
4	28228	30009	28733	28264	28371	28668	28145	28670	30726			84.3016	95.0625	90.6873	74.2226	69.1426	72.2613	71.6733	66.4515	68.2283			0.167772	84.1401	94.5644	89.0911	72.9785	71.4083	74.2338	71.3669	68.263	67.216
5	28963	28028	29122	24608	29350	31583	28020	28576	29223			89.6616	94.8217	90.5183	77.7973	75.0242	72.6607	73.0999	77.7131	73.6524			0.41943	87.9048	95.1729	90.5623	74.4469	73.7353	75.2831	74.901	78.7733	71.1618
6	25082	28662	30608	28867	28059	28902	27979	26517	27271			90.4611	98.9718	93.5771	74.2391	78.1626	76.9016	85.2449	88.6127	81.8434			1.04858	90.6504	98.9932	95.7798	75.5619	79.4912	76.327	84.2209	85.7043	78.4143
7	28707	26301	29021	25731	28280	29011	29744	26234	26096			99.186	108.134	100.459	92.307	97.549	88.4664	93.014	87.9075	84.9897			2.62144	98.7664	108.266	102.983	85.2576	92.4218	83.5638	93.2315	91.3791	87.1404
8	27747	25994	27545	30783	24150	29737	28636	29496	26202			110.871	121.668	120.97	110.766	109.09	98.6914	100.52	102.993	98.456			6.5536	112.183	122.282	118.609	107.419	109.644	99.3446	100.226	102.305	99.4794
9	24941	27624	27810	29147	27091	27617	32726	28502	25985			119.365	135.346	130.307	109.932	123.307	117.692	113.428	118.999	119.842			16.384	122.348	136.277	132.48	113.117	119.462	115.729	114.968	118.131	117.663
10	27385	28347	26623	30145	29396	27464	30277	29877	26723			135.511	150.031	143.202	131.186	129.59	132.481	129.276	130.822	129.616			40.96	135.893	148.74	144.687	127.863	129.956	131.43	129.452	129.548	127.526
11	28312	28995	26654	24598	26579	28363	26519	28763	27165			139.578	153.993	147.34	137.408	137.03	139.085	136.711	140.592	137.826			102.4	140.065	153.107	150.392	136.657	136.461	140.553	136.567	139.089	138.394
12	28082	26795	31306	27760	29572	28629	25539	28380	27135			143.197	158.991	158.261	134.717	140.013	148.057	145.74	145.176	146.472			256	143.716	159.594	155.12	137.329	140.55	146.698	145.638	145.721	144.754
13	30171	30244	31063	28303	30109	26674	26252	25105	26712			148.997	164.567	164.734	146.827	145.682	152.9	150.467	151.818	151.131			640	149.49	165.04	161.024	146.394	146.448	153.17	150.996	151.633	151.017
14	27078	28783	28169	30892	27232	28432	28405	28423	28127			153.911	172.783	166.743	149.101	152.649	159.349	156.277	154.757	154.878			1600	155.891	171.328	166.494	150.467	151.645	159.649	154.927	154.317	155.11
15	27776	28288	28269	25385	27685	27520	27153	28161	27160			161.648	176.186	177.123	153.03	156.717	164.477	158.744	161.294	159.437			4000	161.102	176.929	173.392	153.314	155.767	164.083	159.218	160.844	160.554
16	29498	29478	28857	29174	28245	31750	29431	27767	28002			166.973	184.601	182.231	163.468	164.828	170.907	164.147	163.552	165.658			10000	166.533	184.369	179.162	165.02	165.107	171.241	164.541	164.557	166.712
Channel A _2																							Anisotropy SD
	32762	28795	28357	27890	28997	28163	27850	28944	26911			83.3274	89.4093	87.0447	69.8039	71.2194	74.1224	69.6073	71.6995	68.7585				0.825001	0.865228	0.768119	1.64869	1.91225	1.49764	0.792571	1.40672	1.03581
	28472	28251	29335	29505	28595	28288	28662	25142	31527			85.1854	95.3177	88.7173	70.0568	72.2433	71.444	72.2786	70.8901	67.7608				2.37255	1.1881	0.501392	1.35539	2.41611	1.29005	0.990755	1.9976	1.23232
	32277	28077	31759	26272	30389	24765	30269	28799	32243			83.5935	93.9541	88.0207	68.9371	70.5426	73.6623	72.2577	70.933	69.4564				0.74626	1.02003	1.599	1.30399	1.50561	0.154066	1.26619	2.52546	1.71198
	28682	30442	29113	28349	29144	28457	28718	28614	30999			82.5255	93.6736	85.8768	74.0601	70.8391	76.2937	69.5153	70.6517	66.0815				1.5402	0.773201	2.78365	2.01572	2.59748	2.01765	1.71893	2.1588	1.07863
	29454	28507	29539	24757	30173	31413	28659	28601	29552			88.2329	96.0732	89.389	71.4473	70.7737	76.7451	74.321	75.6041	68.862				1.94174	0.785891	1.19588	3.18949	2.57197	2.27608	2.15063	3.81162	2.4009
	25603	29201	31075	29112	28919	28781	28658	26598	27654			89.1074	98.4384	95.6641	72.665	78.4803	75.0756	84.8094	87.1696	76.7338				1.64582	0.565872	2.26275	3.73812	2.0324	1.08491	1.41336	3.85572	2.96992
	29273	26903	29497	26030	29133	28949	30477	26348	26550			98.736	108.583	104.934	81.1998	92.0459	81.033	94.9673	92.2851	87.8923				0.405204	0.275561	2.29188	6.12817	4.94991	4.24647	1.63789	3.11892	1.8904
	28378	26643	28057	31130	25044	29731	29415	29667	26721			110.7	123.209	119.77	109.198	110.929	99.6007	101.476	103.29	99.2958				2.42265	0.816753	3.10989	4.50737	1.11594	0.570108	1.42023	1.45687	1.12653
	25629	28318	28385	29539	28028	27635	33566	28693	26542			122.476	135.636	131.517	109.697	121.519	110.916	116.071	119.229	117.045				2.92148	1.36958	2.78217	5.72223	5.18875	4.19152	1.37409	1.70528	1.9447
	28148	29131	27275	30606	30417	27534	31187	30099	27318			137.063	149	147.462	125.753	131.276	131.997	128.745	129.204	126.368				1.03316	1.4387	2.4055	2.91207	1.18132	1.42213	0.809623	1.14173	1.81374
	29096	29836	27347	25123	27649	28490	27478	29045	27848			139.304	152.619	152.497	135.521	137.769	142.864	135.888	138.398	139.38				1.08981	0.768519	2.70576	1.00048	1.66695	2.02528	0.618956	1.30269	0.857579
	28894	27702	32052	28363	30690	28812	26551	28714	27862			145.282	159.697	155.353	140.721	142.947	147.189	145.058	145.761	143.108				1.38173	0.55943	3.26319	3.07666	2.17857	1.6598	0.537361	0.525843	1.68306
	31023	31188	31843	28976	31270	26905	27302	25520	27477			151.023	165.292	159.612	146.286	147.09	152.77	151.143	151.863	149.441				1.35527	0.410166	3.24317	0.390059	0.712456	0.584037	0.472061	0.360439	1.52208
	27989	29762	29024	31605	28411	28722	29496	28908	28941			157.502	170.96	169.434	150.211	150.942	159.508	154.885	153.929	153.778				1.82415	1.30989	3.0719	1.511	0.892739	0.390707	1.33025	0.416672	1.46149
	28733	29316	29169	26154	28894	27892	28286	28719	28011			163.672	176.586	172.582	151.115	153.454	165.49	157.936	161.393	160.793				2.88139	0.962961	3.40006	2.35455	2.01313	1.63994	1.57365	0.86677	1.01866
	30488	30541	29811	30001	29486	32155	30621	28368	28912			165.464	184.684	180.275	166.343	166.923	171.024	164.451	165.957	167.57				0.930942	0.475276	3.75054	1.4514	1.69384	0.481372	0.445946	1.25014	0.971157
Channel A_3																							KD (nM)	21.9	7.2	7.1	7.4	4.9	13.1	10	8.8	8.9
	32919	28335	27721	28138	28672	29068	27881	29212	26478			84.9771	90.4355	85.5312	69.6259	67.8373	73.258	71.1837	70.2796	66.738
	28690	27761	28675	29775	28317	29168	28654	25422	31072			89.2138	92.9557	89.0751	70.0165	69.9344	73.4959	72.2712	70.6312	66.456
	32495	27598	31097	26573	30110	25682	30282	29045	31791			85.0387	92.8254	86.8613	69.1531	68.2133	73.72	72.4241	75.9316	66.6508
	28908	29966	28458	28619	28845	29394	28764	28846	30561			85.5931	94.957	90.7091	70.6528	74.2432	74.1464	72.912	67.6856	67.3383
	29671	28027	28882	24995	29856	32360	28689	28812	29118			85.82	94.6238	91.7796	74.0962	75.4079	76.4435	77.2822	83.0028	70.971
	25850	28691	30379	29301	28635	29733	28709	26804	27219			92.3827	99.5695	98.0982	79.7816	81.8309	77.0037	82.6084	81.3308	76.6656
	29500	26383	28850	26188	28913	29888	30504	26562	26097			98.3773	108.081	103.556	82.2661	87.6706	81.1921	91.7132	93.9447	88.5391
	28583	26126	27425	31300	24797	30658	29432	29871	26250			114.979	121.969	115.085	102.294	108.914	99.7418	98.6819	100.631	100.686
	25833	27806	27737	29743	27782	28580	33599	28943	26041			125.204	137.85	135.616	119.723	113.56	118.579	115.404	116.167	116.102
	28327	28598	26592	30779	30127	28470	31181	30348	26814			135.106	147.189	143.396	126.651	129	129.812	130.335	128.618	126.593
	29323	29301	26701	25288	27373	29399	27479	29268	27296			141.314	152.71	151.339	137.042	134.584	139.711	137.101	138.277	137.976
	29178	27155	31379	28489	30437	29703	26552	28944	27332			142.668	160.095	151.747	136.55	138.69	144.848	146.118	146.225	144.683
	31331	30677	31181	29071	31035	27827	27307	25727	26950			148.451	165.262	158.726	146.07	146.571	153.84	151.376	151.218	152.479
	28287	29265	28332	31702	28224	29646	29520	29103	28423			156.26	170.242	163.306	152.09	151.343	160.091	153.618	154.265	156.673
	29026	28832	28465	26235	28706	28747	28321	28899	27501			157.987	178.017	170.469	155.798	157.128	162.282	160.975	159.845	161.432
	30798	30090	29098	30067	29309	33054	30651	28590	28377			167.162	183.822	174.981	165.248	163.57	171.793	165.025	164.163	166.91
Channel B_1
	25389	21915	21909	22630	23068	22857	22362	23839	21989
	21693	21265	22429	23926	22946	23228	22951	20781	25646
	24985	21247	24595	21341	24365	20215	24256	23309	26139
	22119	22818	22116	22784	23201	23238	22852	23625	25192
	22357	21326	22426	19638	23606	25572	22659	22810	23595
	19318	21558	23370	23269	22369	23123	21866	20529	21517
	21579	19286	21738	19716	21355	22469	22746	20350	20409
	20193	18363	19496	22409	17662	22384	21446	21939	19736
	17731	18797	19186	21267	19052	19724	23649	20283	18449
	18626	18533	17732	20747	20320	18835	20947	20583	18471
	19044	18754	17554	16644	18003	19104	17978	19294	18360
	18704	17098	20016	18922	19868	18818	16893	18801	17913
	19781	19010	19516	18666	19919	17304	17143	16334	17412
	17518	17695	17602	20248	17678	18125	18259	18346	18149
	17597	17232	17177	16462	17775	17302	17338	17858	17310
	18421	17555	17295	18392	17741	19618	18520	17501	17549
Channel B_2
	25742	22243	22050	22765	23574	22709	22745	23499	22031
	22255	21466	22704	24066	23180	22983	23232	20459	25883
	25342	21415	24628	21497	24753	19995	24536	23432	26344
	22587	23237	22712	22863	23719	22806	23460	23300	25571
	22827	21615	22819	20114	24561	25143	23096	22966	24186
	19794	21996	23589	23571	23034	23145	22424	20675	22135
	22032	19703	21822	20575	22339	22893	23180	20190	20596
	20662	18742	19924	22760	18223	22323	21971	22048	20080
	18065	19254	19518	21567	19808	20109	24080	20406	18990
	19064	19099	17957	21380	20929	18908	21608	20828	19051
	19586	19370	17760	17087	18690	18993	18670	19600	18742
	19136	17643	20655	19019	20455	18983	17595	18992	18562
	20228	19565	20285	19138	20608	17460	17796	16602	17993
	17932	18387	18005	20653	18529	18302	19032	18701	18730
	18104	17839	17942	17049	18716	17488	18101	18207	17787
	19117	18184	17961	18767	18416	19862	19253	17764	18026
Channel B_3
	25746	21825	21647	22979	23534	23496	22669	23812	21801
	22174	21233	22171	24289	23105	23561	23226	20702	25604
	25410	21116	24193	21730	24688	20732	24535	23301	26182
	22570	22792	21903	23304	23251	23700	23273	23687	25120
	23151	21337	22163	20156	23987	25923	22928	22659	23689
	19803	21544	22905	23253	22594	23781	22603	21179	21791
	22225	19349	21425	20638	22443	23625	23412	20260	20208
	20567	18441	19728	23326	18144	23010	22155	22364	19650
	18073	18792	18860	21124	20069	20362	24148	20758	18680
	19288	18842	17702	21448	20859	19668	21510	21034	18688
	19631	19018	17395	17128	18665	19768	18609	19757	18441
	19462	17276	20420	19322	20523	19695	17545	19120	18131
	20572	19246	19911	19212	20482	18006	17788	16766	17503
	18184	18115	17869	20611	18387	18861	19113	18810	18251
	18572	17477	17609	16886	18410	18181	17975	18398	17433
	19223	17957	17783	18864	18472	20375	19242	17990	17724
[truncated: 26 more columns]

## Sheet: Fig3
		n	KD,avg	SD	SEM	A	B	C	D	E	F	G	H
P1(5 bp)		8	12.825	5.19443	1.83651	9.5	16.8	6.9	6.9	10.3	18.6	13.6	20
P1(3 bp)		8	10.3125	5.47682	1.93635	11.4	13.6	5.6	6.3	5.5	7.4	11.1	21.6
P2(5 bp)		8	9.6	3.72329	1.31638	10.7	5.5	10.8	7.4	6	7.7	12	16.7
P2(3 bp)		8	11.45	4.11895	1.45627	10.8	5.2	12.2	7.4	10.8	11.9	14.7	18.6
P1,P2(3 bp)		8	10.5875	5.14294	1.8183	9.6	4.8	11.6	6.9	6	9.9	16.2	19.7
Bulge(2+3)		8	13.6125	6.95279	2.45818	13.9	7.1	19.1	10.3	5.9	10.9	14.4	27.3
Bulge(1+2)		8	11.95	5.60561	1.98188	15.4	9.4	10.1	9.3	7.1	5.7	16.1	22.5
Bulge(0+1)		8	10.0125	4.70484	1.66341	4.4	5.7	8.2	9	7.6	13.8	12.9	18.5
Full Repaired		8	14.675	4.75958	1.68276	24.1	9.9	11	13.5	10.7	14.9	14.6	18.7
Full Rep. -GAAA		6	53.5333	21.2531	8.67655	35.8	46.6	60.7	49.3	92.6	36.2
xpt riboswitch		4	25.45	5.08691	2.54346	20.2	28.4	22.2	31
env4 riboswitch		4	32.4	2.16487	1.08244	30.3	35.4	31.6	32.3
tRNA_Leu		3	26.4667	9.73362	5.61971	35.7	27.4	16.3
RNA Duplex		3	35.1333	4.86758	2.8103	34.2	30.8	40.4
RNA/DNA Hybrid		3	51.7333	17.3177	9.99839	71.7	40.8	42.7
13 bp Hairpin		3	83	16.9812	9.8041	90.24	64.31	96.27
9 bp Hairpin		3	54	12.0233	6.94163	58.01	40.96	64.17
5 bp Hairpin		3	71	20.9644	12.1038	94	65.2	53.21														Calculated Anisotropy																							Anisotropy average
	P1(5 bp)				P1(3 bp)				P2(5 bp)				P2(3 bp)				P1,P2(3 bp)						P1(5 bp)				P1(3 bp)				P2(5 bp)				P2(3 bp)				P1,P2(3 bp)							P1(5 bp)
	A	B	C	D	A	B	C	D	A	B	C	D	A	B	C	D	A	B	C	D			A	B	C	D	A	B	C	D	A	B	C	D	A	B	C	D	A	B	C	D				A	B	C	D
Channel A _1																																													[HMG]
1	35501	34617	33910	35350	33086	34079	33218	32541	31947	32715	32547	34042	30818	30082	33461	32510	29017	32799	29208	32151			65.3326	69.8772	67.9306	70.4925	59.2	59.3752	55.1136	59.2454	64.7206	68.1726	64.8233	68.238	63.2356	73.2962	63.6518	65.5224	59.4034	60.3921	57.8304	59.0117			0.01	67.4256	70.1859	67.3882	68.6921
2	34599	36314	33726	34906	30516	34018	34035	32404	32483	31116	34258	31977	34575	33994	32984	33132	30500	28988	29466	27145			66.6951	66.3444	69.1063	72.3922	58.4919	62.4421	55.8066	59.8738	66.215	69.7092	65.5998	68.898	68.7114	71.1485	64.2921	71.2151	64.5082	60.7397	63.346	63.8684			0.0268435	66.8474	67.1639	67.6867	70.4461
3	35251	33727	34565	33466	31463	34832	34707	34823	34357	29414	31944	35025	32169	30427	33090	30446	29526	27676	28483	28964			68.3018	70.2844	70.4737	68.7241	58.3364	57.6808	58.5112	59.5015	65.3612	70.3188	64.5811	67.4025	68.3904	75.506	64.5858	72.5372	60.0389	60.6363	57.7393	59.5683			0.0671089	67.0094	70.5003	70.7621	67.5923
4	35615	33955	33875	34901	35571	33627	34649	33434	31328	32923	35079	32682	32406	32146	30643	34980	29587	28369	31991	28698			64.8453	71.6138	67.9595	69.2298	57.3586	60.7054	58.6566	61.3625	65.678	71.0313	63.325	64.651	67.9949	71.559	64.1685	70.8721	63.1972	62.3637	59.0942	60.4932			0.167772	67.0132	70.7488	70.5871	68.9598
5	33563	33797	34163	35254	33707	33367	32794	33757	31573	32271	34232	34844	32071	32555	34680	32756	29655	28307	27310	29483			69.798	72.0484	70.2387	71.0568	57.4661	62.1946	58.4048	61.7615	67.3359	73.2175	62.6315	67.2824	69.7595	78.8104	69.1715	66.8174	57.7114	68.604	56.8772	61.0751			0.41943	69.3684	72.1563	70.081	70.2217
6	30971	34455	35692	35163	33100	35227	34353	34041	30887	31516	31535	33367	31013	31780	32467	32194	28980	28638	31565	26373			71.6105	70.0506	77.4159	72.2834	63.6153	65.2055	70.9956	74.0279	68.996	80.9044	66.6395	74.4018	71.612	87.6334	67.0035	81.7912	68.5177	76.8673	61.1955	65.6124			1.04858	71.1482	71.0592	76.9762	76.458
7	34932	35067	32862	35892	35349	32109	33189	33773	33155	31861	31126	32322	31421	32025	30959	32564	28909	27545	28550	25878			83.5876	79.0774	89.2767	84.3699	73.8164	73.5457	84.1009	77.5993	76.5619	89.0078	74.4924	86.5636	80.3586	96.88	75.6672	87.2184	75.1966	89.9382	70.4372	80.6061			2.62144	82.7147	78.1019	89.149	88.5021
8	34761	34504	35110	33066	32563	36232	36566	34792	34412	35484	31922	30727	31289	30353	31501	30392	31437	30248	26453	29983			92.8202	91.4296	99.4468	105.338	90.3158	86.4428	100.348	102.368	94.6774	104.813	95.6782	98.1507	93.6065	109.245	91.2572	103.479	96.1429	104.267	89.8456	92.5572			6.5536	92.7098	88.6616	100.241	103.324
9	35691	34634	34161	34499	31545	32974	34763	32815	32051	31354	33499	32200	31454	31733	31748	33016	27065	30266	29523	27200			111.294	99.9376	115.166	117.222	110.163	104.288	119.36	111.331	109.034	119.906	112.884	116.071	107.987	118.007	102.871	107.656	108.047	116.215	107.794	116.258			16.384	110.944	100.657	115.525	116.422
10	33062	36262	35267	36761	34832	35809	34745	31952	32684	30431	32824	30389	32262	34908	30512	32541	28466	29495	29493	27072			121.124	112.038	120.716	126.018	124.125	119.254	129.036	127.034	121.842	127.642	124.854	126.724	116.079	125.308	114.732	125.219	117.091	125.345	119.453	122.23			40.96	120.634	112.683	122.249	126.995
11	34745	34602	34167	34434	32580	33710	34570	34830	33809	31543	32344	32800	33093	31096	32944	30528	28942	26494	28859	27327			126.405	120.775	130.659	134.455	133.688	132.537	140.691	136.141	126.998	134.881	133.17	129.945	124.074	132.564	121.319	131.649	125.656	133.565	129.184	131.585			102.4	126.419	122.004	129.389	135.264
12	31703	35108	35727	35479	33240	33854	35978	32271	31848	30797	32249	32704	29055	31595	31034	31515	30451	28407	27515	28063			134.052	128.905	135.765	140.115	143.338	138.466	144.952	144.586	138.561	138.65	143.085	139.633	130.853	140.327	129.629	136.195	133.788	141.27	140.668	136.994			256	134.068	128.519	137.075	141.625
13	35800	33257	33096	34327	34902	32070	34815	33099	33121	32208	34492	31674	32046	30679	31574	32627	28173	29655	29554	29087			139.423	132.928	143.975	149.059	147.949	145.861	151.47	149.025	141.838	145.623	148.557	143.641	139.845	146.01	136.624	146.754	142.583	145.357	143.317	143.66			640	140.044	134.274	142.538	148.584
14	33600	35079	35693	33977	34931	35761	35183	33699	32443	31114	30840	33628	31529	35539	30587	34950	31597	32694	27946	28979			145.426	142.543	148.359	152.492	155.161	149.767	153.87	156.329	151.667	151.193	156.319	149.641	145.495	150.238	142.197	149.274	150.064	152.696	151.949	148.774			1600	144.325	140.677	148.854	153.169
15	37508	34334	35896	32117	34356	34660	33276	35745	35435	35089	32469	32005	30494	33724	30313	30835	29407	27866	29070	27596			150.939	146.38	153.589	159.153	159.036	156.871	159.54	160.664	154.741	157.647	163.472	156.98	149.638	160.564	147.262	156.688	152.706	158.107	155.084	152.779			4000	150.063	144.813	153.969	161.289
16	33077	37023	33183	35532	33870	32964	33942	36920	32849	34293	32173	33315	32058	30939	35005	30272	28549	28157	30736	28885			154.86	152.909	158.611	165.676	163.493	160.725	166.785	167.052	160.016	160.896	169.183	162.493	156.657	165.155	152.567	157.896	160.785	160.167	162.204	159.585			10000	155.086	152.742	158.415	168.173
Channel A _2																																													Anisotropy SD
	35798	34615	34690	35394	32984	35007	33872	32424	31295	32371	32220	33232	30722	30134	33161	32879	29554	33399	29663	31999			68.1861	71.5379	70.1716	68.1828	57.7903	59.8075	58.477	58.3157	65.8654	70.6286	64.9064	66.8024	66.8266	73.3839	63.8923	62.3482	59.2547	58.4806	53.1734	58.5702				1.83501	1.22708	3.09052	1.6075
	34939	36345	34551	35010	30468	35012	34755	32317	31888	30800	33975	31221	34512	34103	32745	33552	31109	29650	29972	27058			66.9277	68.3939	66.6142	70.3812	58.131	62.9663	55.4816	60.9357	66.7701	66.8712	64.3375	67.9919	68.105	70.9399	65.9676	70.3924	65.9681	60.3785	60.5736	62.5364				0.131992	1.08464	1.28181	1.91444
	35669	33752	35445	33612	31451	35878	35495	34793	33851	29166	31746	34318	32134	30584	32888	30946	30178	28369	29018	28939			66.0009	70.5463	70.8771	68.9492	58.0706	60.9794	56.994	60.9542	67.5191	68.5528	64.2062	67.8654	68.4348	72.8914	68.2625	70.4682	58.452	59.2596	56.9959	60.7971				1.17639	0.196985	0.251444	2.15811
	36107	34037	34807	35116	35585	34712	35492	33429	30861	32719	34928	32010	32439	32339	30503	35534	30287	29102	32549	28750			67.6071	70.9948	71.5748	71.4503	60.3172	61.0534	59.2227	59.931	65.6411	71.9105	63.1369	67.0036	67.413	75.9531	64.4453	74.0549	56.876	63.1483	59.1523	60.7787				1.94045	1.01073	2.29878	2.63589
	34076	33903	35126	35490	33773	34507	33672	33835	31168	32102	34129	34239	32151	32803	34564	33334	30416	29083	27900	29571			71.3743	71.1743	70.1902	69.3461	59.7302	64.3994	63.1899	63.6975	62.8567	72.7999	64.7941	67.2403	68.9973	78.8152	68.1006	70.8528	59.8312	68.5233	55.5556	57.2775				2.25163	1.04027	0.23237	0.856053
	31517	34613	36699	35473	33208	36392	35281	34182	30564	31391	31461	32808	31166	32069	32402	32845	29813	29481	32216	26480			69.9758	73.0566	76.575	77.5794	64.0712	66.4536	70.9084	69.5608	66.2377	80.9204	67.4169	72.0463	71.9931	83.0515	67.8849	87.7143	64.576	76.4688	61.1892	68.8588				1.02293	1.72982	0.421747	3.74214
	35551	35284	33899	36244	35483	33335	34189	33966	32911	31791	31112	31800	31627	32378	30927	33261	29776	28411	29244	26037			82.1225	78.5274	90.2801	90.6523	73.0767	72.3926	83.105	84.0364	77.5143	92.5187	75.0832	88.0467	79.3693	96.8955	77.2619	94.3497	74.8115	89.2524	70.4143	83.5188				0.771843	1.24419	1.20009	3.57955
	35435	34776	36213	33439	32756	37520	37579	35007	34198	35493	31963	30263	31559	30766	31510	31133	32349	31161	27208	30197			92.9882	88.2937	102.726	98.2003	90.4677	87.7193	104.119	102.413	92.6589	108.097	94.808	100.337	95.6551	106.761	88.7225	98.4123	90.0016	103.638	89.5643	93.5956				0.347077	2.60355	2.19807	4.4708
	36403	34936	35329	34923	31779	34299	35819	33067	31895	31424	33585	31803	31781	32217	31818	33798	28024	31214	30325	27483			108.983	100.371	114.581	118.23	108.676	104.189	120.844	117.667	110.883	118.843	112.619	111.981	106.176	118.155	105.55	110.425	108.125	117.561	108.455	112.121				1.81138	0.896712	1.16468	2.31394
	33830	36594	36484	37228	35134	37165	35842	32221	32575	30578	32959	30083	32630	35413	30606	33366	29459	30479	30369	27440			122.211	113.609	123.459	127.325	123.4	118.475	128.763	130.737	120.689	125.829	126.383	124.085	116.265	126.062	114.726	120.909	120.581	126.839	119.278	121.903				1.87073	0.82216	1.39982	0.861053
	35531	34961	35412	34973	32941	35131	35697	35136	33734	31755	32516	32524	33516	31655	33053	31412	29988	27533	29776	27771			126.435	123.376	128.169	134.312	133.895	129.896	140.412	139.612	131.313	135.549	135.012	129.204	124.941	132.484	121.227	131.321	127.995	135.406	130.367	131.437				0.0155098	1.30639	1.24557	1.52685
	32533	35525	37042	36081	33662	35312	37160	32596	31817	31062	32470	32520	29541	32201	31206	32460	31538	29477	28479	28546			134.015	128.161	136.431	143.438	147.33	138.6	145.229	145.04	137.317	141.635	143.718	139.402	133.864	139.238	129.61	132.749	135.437	140.053	140.179	138.804				0.0626323	0.373009	1.72484	1.68224
	36668	33732	34460	34981	35379	33563	36058	33464	33141	32527	34754	31548	32572	31335	31798	33620	29273	30748	30568	29631			140.87	136.469	141.029	147.117	148.007	144.971	150.491	150.376	145.495	144.21	147.96	145.03	139.452	147.177	135.672	143.437	143.995	147.781	146.878	146.673				0.744753	1.91726	1.47418	1.2963
	34536	35604	37119	34665	35427	37284	36478	34133	32519	31511	31164	33572	32093	36243	30891	35986	32736	33855	29025	29549			144.072	140.129	149.077	151.1	155.513	153.341	154.854	156.547	149.125	151.063	156.324	150.94	144.653	154.198	141.025	151.968	147.383	152.203	153.236	150.048				0.99889	1.66106	0.429883	2.4772
	38479	34924	37370	32834	34905	36236	34656	36261	35560	35532	32880	31962	31114	34461	30643	31950	30606	29083	30206	28223			149.493	145.259	153.642	163.099	157.221	156.544	160.416	158.9	157.107	158.374	160.365	157.168	151.811	154.58	145.796	157.317	152.821	158.294	155.209	150.889				0.770667	1.83149	0.61281	1.99319
	34090	37698	34701	36268	34441	34597	35385	37461	33055	34793	32604	33320	32767	31733	35402	31445	29751	29405	31910	29567			155.258	153.224	157.639	169.184	163.271	163.973	162.731	168.095	159.508	164.234	165.986	161.531	154.999	163.991	154.107	159.51	159.892	163.52	162.18	161.089				0.204015	0.584103	0.699199	2.17551
Channel A_3																																													KD (nM)	9.5	16.8	6.9	6.9
	34775	34786	34298	35340	32590	34014	33720	32713	31835	32809	31732	34549	31379	30427	33552	31905	29205	32706	29135	32496			68.758	69.1427	64.0624	67.4009	57.1956	58.9505	55.7143	57.8045	67.516	67.7149	64.7737	67.5121	61.5359	73.0348	63.7223	65.4442	58.5625	58.2499	58.734	59.5684
	33898	36525	34172	34944	30078	34038	34589	32648	32434	31249	33474	32518	35176	34341	33130	32609	30731	28930	29447	27552			66.9194	66.7536	67.3396	68.5649	57.923	60.6716	56.3616	58.7477	65.1573	70.3552	64.1432	67.3723	71.175	72.9293	66.958	69.2316	64.2374	59.4735	64.9052	62.5
	34619	34007	35060	33586	31033	34881	35320	35128	34381	29594	31200	35634	32823	30822	33272	29975	29816	27664	28484	29406			66.7256	70.6702	70.9354	65.1038	58.2613	62.1314	57.2619	60.6486	68.0995	70.5344	63.3396	69.306	67.172	71.7519	65.3632	72.7488	58.5752	62.2459	56.2992	59.8726
	35050	34247	34437	35050	35169	33694	35291	33801	31378	33154	34383	33350	33140	32600	30914	34571	29915	28388	32011	29208			68.5874	69.6377	72.227	66.1993	57.6185	59.7382	58.9502	58.528	62.3701	70.5845	63.5018	67.2155	66.8704	74.038	65.1003	72.7026	58.5672	63.7312	57.4563	59.2117
	33028	34133	34775	35457	33375	33520	33463	34176	31673	32569	33565	35586	32887	33077	34995	32387	30038	28362	27393	30054			66.9329	73.2464	69.8142	70.2622	58.9142	64.1072	62.4853	60.4828	65.879	73.4046	64.6934	64.3794	66.9977	78.9778	64.3809	69.9729	59.2419	68.4071	56.9268	60.8903
	30469	34837	36344	35446	32836	35425	35075	34540	31044	31876	30894	34147	31861	32350	32797	31860	29404	28753	31674	26994			71.8585	70.0704	76.9377	79.5113	64.0245	63.7273	70.4303	70.6576	71.3199	79.2828	65.9762	69.4014	71.826	85.1038	67.1539	83.1605	65.2586	75.651	61.211	70.8425
	34503	35514	33565	36201	35117	32402	33952	34322	33404	32255	30564	33153	32337	32632	31371	32251	29352	27733	28714	26541			82.434	76.7007	87.8901	90.484	74.8153	72.4196	83.5014	78.1229	75.5077	90.8447	75.68	82.2104	80.0081	95.2283	75.9599	90.5839	75.6197	88.6694	72.22	87.3029
	34402	34992	35858	33446	32382	36592	37390	35367	34707	35943	31407	31619	32242	30989	31984	30122	31922	30481	26673	30686			92.3209	86.2616	98.5511	106.433	90.2948	89.5469	99.0195	109.139	96.4974	104.064	95.5439	102.902	94.6222	108.287	88.8071	104.293	91.8935	102.844	89.6671	97.9035
	35411	35198	34928	34933	31431	33357	35619	33450	32401	31878	33039	33137	32468	32445	32267	32803	27594	30558	29795	27922			112.555	101.662	116.826	113.814	107.128	107.898	120.605	115.372	111.055	120.259	112.627	114.08	107.211	117.459	103.309	112.522	107.458	113.385	105.155	115.329
	32843	36881	36073	37243	34752	36252	35669	32639	33038	31035	32421	31345	33296	35691	31090	32369	29034	29842	29843	27855			118.567	112.404	122.571	127.642	123.884	119.834	128.795	128.132	122.701	129.505	125.703	125.89	115.119	127.781	114.411	122.712	116.381	123.84	118.559	118.698
	34574	35252	35008	34954	32560	34195	35557	35608	34205	32197	31987	33787	34185	31910	33587	30417	29564	26890	29275	28138			126.416	121.86	129.338	137.025	133.512	131.378	140.613	138.594	129.254	134.624	136.963	131.556	124.703	134.175	122.573	128.078	127.384	133.262	129.489	128.398
	31561	35798	36630	36038	33285	34362	37045	33116	32318	31475	31904	33753	30231	32435	31744	31457	31131	28855	27953	28917			134.137	128.491	139.029	141.322	143.47	139.158	145.076	144.882	136.081	141.204	145.047	138.318	129.874	140.932	129.641	133.235	134.713	141.042	141.153	136.294
	35689	33995	34051	34916	35009	32639	35917	33997	33645	32926	34203	32755	33259	31542	32344	32607	28893	30130	30058	30000			139.84	133.424	142.609	149.576	149.221	146.069	150.568	149.235	145.208	145.996	149.663	144.91	139.621	146.564	137.496	144.399	144.157	147.586	142.814	146.477
	33547	35880	36683	34634	35083	36375	36317	34654	33008	31882	30604	34762	32804	36424	31429	34979	32353	33241	28505	29939			143.476	139.359	149.126	155.914	153.015	149.886	155.344	155.25	148.453	152.482	156.006	150.389	146.699	152.137	142.133	148.664	148.452	150.755	152.677	151.216
	37490	35195	36939	32821	34559	35315	34488	36733	36080	35904	32272	33187	31847	34676	31212	30919	30231	28486	29654	28624			149.755	142.8	154.676	161.616	159.531	157.66	161.636	159.614	156.016	156.364	162.851	155.792	151.952	158.972	150.449	154.057	150.754	158.382	155.888	154.612
	33116	37927	34299	36308	34124	33665	35215	37973	33562	35181	32035	34577	33486	31940	35935	30398	29421	28826	31406	29963			155.14	152.092	158.996	169.659	164.184	161.681	162.958	165.78	163.246	162.451	167.109	160.917	156.674	163.684	151.429	161.804	158.257	162.789	161.978	162.654
Channel B_1
	29347	28250	27826	28798	27832	28653	28271	27370	26455	26827	26944	27910	25628	24313	27793	26860	24395	27497	24666	27060
	28491	29933	27583	28284	25722	28353	28909	27206	26785	25405	28298	26168	28309	27642	27347	26936	25272	24278	24496	22533
	28896	27492	28160	27400	26532	29428	29253	29268	28399	23974	26463	28784	26363	24439	27412	24660	24778	23186	24060	24339
	29482	27574	27795	28534	30080	28166	29192	27952	25872	26780	29164	27069	26587	26109	25415	28466	24607	23650	26919	24052
	27396	27412	27851	28674	28495	27830	27649	28190	25952	26088	28516	28645	26181	25906	28358	26964	25052	23184	23126	24669
	25151	28104	28514	28501	27496	29131	27946	27456	25269	24932	25972	26884	25185	24671	26712	25405	23741	22914	26402	21784
	27427	27884	25394	28119	28528	25933	26021	26967	26551	24639	25072	25167	24895	24228	24855	25309	23240	21246	23262	20489
	26597	26503	26373	24435	25090	28221	27398	25923	26194	26260	24231	23164	23888	22189	24208	22575	23832	22419	20409	22958
	25944	25980	24568	24671	23002	24438	24714	23851	23444	22257	24244	23100	23074	22644	23622	24242	19851	21704	21669	19503
	23391	26305	24979	25661	24441	25465	24054	22242	23078	21148	22986	21172	23144	24415	21970	22765	20364	20627	20962	19095
	24228	24504	23549	23488	22270	23115	23183	23649	23537	21491	22140	22651	23224	21321	23295	20984	20223	18116	19971	18787
	21649	24314	24283	23830	22131	22841	23849	21413	21482	20768	21486	21995	20015	21209	21450	21395	20809	19020	18453	19010
	24091	22780	21997	22502	22948	21206	22673	21699	22142	21311	22641	21071	21540	20278	21410	21522	18796	19636	19678	19349
	22244	23406	23442	22066	22522	23397	22764	21659	21117	20278	19822	22009	20869	23222	20428	22897	20656	21221	18176	19011
	24462	22671	23243	20485	21920	22244	21202	22706	22873	22472	20469	20534	19958	21428	19968	19799	19087	17824	18747	17908
	21344	24017	21196	22267	21351	20936	21207	23051	20903	21770	19972	21058	20586	19416	22729	19374	18129	17910	19443	18402
Channel B_2
	29354	28116	28286	29023	27858	29397	28552	27344	25831	26361	26667	27357	25289	24349	27525	27411	24857	28153	25386	26966
	28752	29785	28458	28530	25708	29138	29548	27051	26253	25350	28165	25615	28306	27747	27020	27341	25670	24858	25114	22546
	29430	27492	28844	27502	26542	30028	30047	29122	27810	23891	26327	28166	26331	24747	26962	25212	25440	23860	24564	24233
	29656	27689	28269	28530	29839	29046	29854	28062	25489	26548	29054	26336	26658	25942	25279	28658	25647	24207	27384	24076
	27691	27566	28640	29006	28367	28601	28005	28100	25947	25982	28256	28151	26303	26103	28349	27128	25540	23825	23715	25012
	25713	27994	29388	28326	27550	29988	28708	27920	25201	24832	25854	26610	25282	25217	26592	25492	24698	23615	26947	21672
	28028	28100	26122	27900	28696	27011	26880	26635	26285	24345	25019	24658	25128	24494	24718	25341	23963	21956	23829	20447
	27100	26947	26955	25205	25228	29120	27864	26080	26178	26029	24321	22676	23957	22646	24387	23453	24947	23136	21008	23055
	26631	26175	25449	24905	23268	25427	25361	23618	23211	22372	24324	23074	23431	22980	23499	24627	20550	22301	22217	19932
	23863	26431	25647	25894	24702	26486	24832	22203	23074	21356	22984	21111	23396	24717	22038	23620	20873	21228	21595	19372
	24774	24582	24574	23865	22504	24264	23957	23632	23209	21596	22146	22506	23465	21709	23378	21611	20820	18732	20539	19100
	22218	24653	25131	24016	22170	23816	24614	21602	21534	20777	21596	21885	20183	21680	21570	22245	21455	19802	19125	19242
	24578	22883	23088	23052	23258	22247	23545	21858	21936	21605	22850	20908	21917	20646	21618	22378	19455	20226	20157	19550
	22948	23913	24331	22598	22820	24158	23539	21925	21313	20544	20030	21895	21291	23429	20697	23404	21557	22004	18812	19318
	25194	23131	24194	20720	22380	23276	22029	23144	22807	22711	20903	20496	20244	22254	20266	20480	19859	18593	19473	18409
	21974	24434	22224	22514	21724	21781	22352	23323	21063	21889	20415	21116	21136	19977	22891	20037	18938	18535	20187	18760
Channel B_3
	28469	28447	28455	29043	27572	28633	28649	27628	26154	26939	26273	28384	26221	24610	27863	26366	24612	27587	24541	27307
	27896	30072	28088	28623	25394	28513	29333	27499	26825	25467	27765	26726	28601	27784	27261	26660	25483	24317	24372	22960
	28505	27690	28526	27782	26175	29098	29876	29428	28199	24106	25938	29127	26992	25020	27502	24264	25126	23070	24160	24689
	28708	27967	27917	28903	29718	28300	29708	28488	26158	27002	28571	27422	27276	26293	25572	27988	25210	23574	27062	24569
	27179	27591	28384	28904	28098	27806	27887	28644	26142	26315	27797	29497	27058	26309	29007	26423	25265	23242	23193	25160
	24726	28414	29074	28151	27245	29418	28579	28125	25231	25332	25492	27904	25858	25292	26972	25045	24312	23085	26492	21969
	27178	28429	26038	27880	28261	26253	26664	27365	26830	24816	24537	26131	25646	24801	25165	24831	23568	21467	23278	20623
	26359	27269	27002	24641	24952	28255	28119	25862	26285	26655	23849	23524	24546	22714	24748	22324	24488	22681	20589	23149
	25651	26277	25005	25217	23112	24476	25236	24043	23568	22607	23928	23903	23869	23187	23979	23764	20272	22085	22029	20072
	23400	26727	25420	25882	24401	25739	24710	22652	23273	21458	22651	21888	23949	24794	22406	22801	20811	20956	21263	19839
	24108	24890	24216	23676	22267	23522	23850	24016	23666	21952	21670	23230	23949	21783	23668	21113	20560	18402	20242	19514
	21547	24820	24676	24126	22153	23140	24548	21956	21947	21078	21143	22782	20881	21737	21940	21529	21220	19332	18722	19626
	23989	23254	22716	22856	22939	21570	23448	22275	22287	21764	22384	21715	22369	20817	21880	21647	19194	19830	20041	19804
	22327	24149	24042	22285	22752	23791	23404	22338	21673	20706	19687	22705	21642	23678	20994	22954	21243	21690	18503	19511
	24529	23467	23848	20795	22020	22616	21850	23400	23209	23074	20379	21361	20713	22128	20383	19995	19726	18207	19082	18483
	21353	24658	21886	22510	21471	21326	22231	23790	21171	22240	19998	21949	21502	20124	23405	19250	18811	18206	19879	18931
	P1(5 bp)				P1(3 bp)				P2(5 bp)				P2(3 bp)				P1,P2(3 bp)						P1(5 bp)				P1(3 bp)				P2(5 bp)				P2(3 bp)				P1,P2(3 bp)							P1(5 bp)
	E	F	G	H	E	F	G	H	E	F	G	H	E	F	G	H	E	F	G	H			E	F	G	H	E	F	G	H	E	F	G	H	E	F	G	H	E	F	G	H				E	F	G	H
Channel A _1																																													[HMG]
1	35726	35499	36011	39412	33458	33542	32320	32056	31791	31057	30576	30921	32329	31285	32022	34485	30262	27817	28250	29527			70.63	65.8053	68.2538	67.373	58.117	56.2152	63.8258	63.48	69.8605	64.6522	69.3148	66.9625	69.2995	63.2404	66.9751	65.606	56.2322	56.7186	63.3026	61.4423			0.01	68.1728	67.3932	68.6252	67.5831
2	36370	32935	34192	33812	33596	35021	33992	32604	32211	30377	32920	33749	31085	31212	32565	31751	26668	30633	30507	29658			66.2757	65.576	68.8049	67.5313	60.1076	56.932	65.1268	63.8489	68.5699	66.6998	67.7298	65.1395	68.33	66.2417	67.6312	66.9619	61.2425	63.7215	65.3423	65.3881			0.0268435	67.446	65.114	67.0026	67.3532
3	34023	34697	35956	34790	32557	34969	31768	33231	32331	32649	34123	32697	30244	28646	32729	35486	29788	30049	27865	28227			70.7089	68.4367	68.9481	68.3402	61.0116	56.9672	62.6904	64.4427	68.6004	65.7033	68.2053	65.0208	72.0663	67.8022	71.4194	67.7639	60.7399	58.1788	63.5593	63.076			0.0671089	70.6368	67.6014	69.3355	69.3977
4	35205	36403	34229	35182	33592	32501	35523	34715	33460	32965	31239	31847	29203	33519	31916	32515	30536	29316	30505	30356			71.3428	66.6189	69.4015	70.0752	62.3159	59.8923	65.107	68.074	69.1638	62.8821	70.6448	65.9677	70.9138	64.426	71.4797	68.5302	60.0743	61.6092	63.4119	62.4259			0.167772	70.6209	67.6461	69.9705	69.6827
5	36978	37065	32753	35405	34577	35618	32301	33400	34149	33102	33154	33585	30507	33332	31398	31665	28048	29631	28797	28891			71.813	70.658	69.9676	68.1223	61.9901	60.2781	66.0685	64.838	65.4494	64.4054	71.1349	66.9758	67.3047	68.03	68.5709	68.0364	57.3927	58.5205	64.7578	59.8814			0.41943	71.7703	68.9478	69.505	69.2905
6	37384	33594	35290	34823	31553	30907	31278	33324	31099	33722	32672	29494	31360	33213	33044	29722	28826	28441	28109	30494			73.4446	67.7859	71.8375	69.5182	72.8507	66.9414	71.9214	68.2294	75.0342	70.3863	74.5773	66.8725	80.8985	68.1645	74.8515	66.1765	76.2741	67.0433	67.194	64.077			1.04858	72.2162	69.435	73.0195	70.4376
7	35454	36265	35496	33654	31393	35462	33655	30884	32331	31958	32042	32317	31221	31874	30261	32406	30748	30581	31117	30991			84.3937	71.7567	81.241	77.9032	86.4708	78.3357	75.857	71.8271	85.5156	74.3159	80.3168	74.7152	87.9587	78.5035	81.4131	74.2351	77.8396	70.6333	72.4878	73.9712			2.62144	83.5068	72.8464	78.6427	78.4048
8	34356	33512	32344	36137	30896	32831	32774	32105	34541	31773	31735	31677	32125	31984	32494	30350	30968	30505	28508	29144			95.6861	86.8454	88.0015	88.9278	105.266	101.675	97.5278	85.822	104.618	91.9332	94.1178	89.0473	97.4373	91.0558	93.1727	86.7531	101.476	90.0919	87.0031	87.7228			6.5536	93.9598	86.6134	91.1445	88.5519
9	35909	38297	34108	33784	33374	34682	32463	34086	31755	33952	30426	32513	33251	30135	32846	35153	27546	30625	30238	30702			109.185	100.687	106.774	99.8012	117.625	112.122	108.582	98.7563	117.265	109.683	107.904	106.126	107.088	104.514	103.062	100.16	111.735	103.654	102.927	99.2115			16.384	109.037	99.2006	106.779	100.612
10	34783	36551	33482	33079	34653	32822	32154	34931	33651	31835	33420	32796	31115	32460	30705	30850	28260	30075	30019	28992			119.348	114.323	116.581	108.137	131.133	125.038	119.235	109.694	123.991	121.349	121.436	117.844	125.461	114.478	115.833	112.93	123.676	119.516	114.799	108.343			40.96	118.69	112.732	116.078	108.892
11	34134	37602	34202	31935	34574	32781	33825	33489	34511	34364	33005	32214	31225	31550	31278	31869	28866	27036	29325	31462			127.125	122.124	125.113	124.259	137.928	136.055	131.15	129.106	129.862	128.227	129.202	129.737	127.016	123.616	123.83	122.709	129.969	125.891	124.37	126.251			102.4	125.597	121.324	125.885	124.915
12	32187	36873	34864	34609	33748	33147	34614	33255	29600	35240	30149	31270	30717	33622	31868	33640	29683	26856	26667	29550			136.4	129.339	134.029	135.688	145.606	144.34	137.803	133.453	138.335	135.642	136.35	136.812	139.325	130.965	132.737	130.987	137.494	133.974	132.749	136.542			256	135.552	129.358	133.714	132.729
13	34893	36674	33665	38552	34933	31441	31863	32600	35314	33433	33481	34661	32357	32535	32641	32930	24891	28460	30385	30401			136.463	137.41	138.958	138.137	150.756	150.225	143.619	139.433	143.649	141.503	140.197	142.64	140.487	137.583	141.386	136.862	138.7	139.972	140.628	140.246			640	137.861	136.955	138.89	137.661
14	32630	37009	35245	33732	33726	33354	33243	35320	31732	33012	32764	32295	31996	33423	32429	28985	30587	29254	28911	30436			142.289	142.094	144.058	140.773	157.666	155.783	148.745	148.01	151.153	149.962	144.859	151.503	151.278	143.484	145.782	145.843	148.094	146.392	148.297	148.605			1600	142.415	141.702	144.141	142.449
15	32892	32216	35458	35532	34465	31789	32838	28597	31006	30544	32699	34404	32500	33048	32625	34149	29062	29048	27933	27022			146.598	147.272	148.574	146.444	161.83	159.568	153.311	151.62	153.18	153.376	150.795	153.538	156.477	151.594	150.566	147.751	150.137	150.911	148.89	143.483			4000	147.08	145.717	150.025	147.202
16	35803	34941	34123	34305	32826	35000	32699	31593	32079	30728	33491	31612	34549	32066	29985	32329	29964	27950	30667	28200			155.053	151.909	156.018	155.869	165.32	163.918	161.004	157.539	161.796	157.405	156.849	159.738	157.45	154.604	155.162	153.313	162.92	160.881	154.467	157.977			10000	155.813	151.782	155.117	154.466
Channel A _2																																													Anisotropy SD
	36085	35616	36259	39597	33984	33488	31433	31937	31643	30877	30776	30893	31377	31862	31720	34034	30687	27782	27959	29626			66.6199	67.3385	68.3763	67.9595	56.92	57.1181	64.1579	62.5418	67.8727	67.7102	68.6762	66.3245	69.5727	65.5842	66.901	65.8501	59.5665	55.981	62.3517	62.7612				2.1525	1.61603	0.540661	0.326722
	36801	33111	34476	34053	34182	35029	33159	32539	32119	30255	33137	33793	30185	31871	32283	31365	27152	30652	30263	29831			68.7886	65.375	66.1208	66.4988	58.1889	57.4611	58.7277	62.952	68.4712	65.183	66.3864	66.0532	67.0959	67.7394	68.8367	67.6649	60.7909	62.1195	64.5731	66.4759				1.26527	0.634254	1.56091	0.780671
	34504	34920	36285	35074	33201	35016	30988	33210	32304	32568	34413	32786	29369	29345	32511	35143	30337	30108	27663	28438			70.8172	67.2392	68.7482	69.3215	57.6064	59.1705	64.6776	65.2958	66.6308	67.4922	68.8036	66.7873	69.0417	65.0586	69.6688	67.4633	58.1648	56.7308	62.4161	62.8464				0.225338	0.725512	0.850063	1.09749
	35754	36678	34613	35528	34278	32608	34800	34753	33484	32924	31599	31984	28380	34284	31763	32225	31139	29451	30344	30594			68.7154	66.8934	70.4249	69.7607	62.7216	57.6051	66.2956	60.9847	70.0633	65.2642	70.4958	65.9816	71.6242	67.0276	68.9779	66.6698	59.524	57.6081	62.8849	63.3009				1.66629	1.54756	0.521245	0.436679
	37561	37399	33195	35835	35340	35813	31621	33516	34211	33130	33575	33768	29726	34131	31268	31435	28680	29825	28718	29202			72.5239	67.1958	69.4672	71.9507	60.9761	61.8783	66.4071	65.1304	65.2033	66.3635	70.557	63.0502	68.9114	66.7907	69.8629	68.0956	58.2083	57.2614	64.0123	63.1219				0.775753	1.7315	0.444967	2.30954
	37977	33976	35784	35318	32371	31149	30642	33452	31208	33811	33136	29726	30636	34069	32960	29545	29523	28683	28077	30841			72.3738	70.0289	71.9096	73.1209	73.1477	67.4253	71.8925	65.5898	74.4932	67.0386	74.4135	68.3603	84.1214	67.6338	75.9821	70.4182	76.4935	66.8054	66.3654	66.7982				1.31432	1.44665	1.98519	2.36185
	36094	36713	36041	34181	32247	35760	33073	31062	32489	32082	32553	32602	30554	32775	30204	32318	31499	30889	31151	31416			81.961	72.8947	77.7591	77.935	85.2804	77.0596	77.3044	71.9318	85.8589	77.139	79.7231	73.8038	86.7795	77.0585	79.4792	76.558	77.5182	71.433	72.9165	71.3939				1.34352	1.06643	2.28823	0.841494
	35080	34025	32939	36689	31815	33167	32239	32348	34760	31958	32303	32011	31479	32937	32489	30341	31767	30850	28604	29621			90.8907	88.0371	91.8107	88.0464	101.35	100.801	100.123	85.6608	103.724	94.3831	94.2057	88.1564	97.2716	90.9254	91.3327	87.5712	100.503	93.7259	87.6407	84.9406				2.66483	1.55276	2.86862	0.454756
	36650	38863	34747	34396	34350	35076	31985	34370	32010	34189	31020	32884	32646	31169	32910	35191	28417	31024	30370	31223			107.875	99.0782	107.331	100.531	121.038	114.793	109.494	100.091	118.32	111.18	107.616	103.539	105.737	105.074	104.031	100.796	110.462	105.039	99.1871	99.6351				1.09508	1.42915	0.549517	0.854561
	35568	37162	34181	33736	35678	33278	31707	35280	33942	32127	34055	33213	30575	33513	30851	30957	29192	30522	30196	29601			117.357	112.291	115.512	107.681	130.235	125.918	118.4	115.392	127.007	122.158	115.533	117.717	123.818	115.663	118.281	110.793	122.732	115.76	114.056	109.35				1.15423	1.42304	0.537574	1.71776
	34975	38264	34929	32634	35628	33285	33408	33897	34849	34692	33699	32686	30747	32658	31466	32040	29812	27533	29605	32135			124.383	120.954	125.243	125.812	139.075	137.587	131.643	128.351	130.782	130.397	128.299	125.545	128.336	122.31	128.03	120.161	129.707	127.052	122.87	126.698				1.39785	0.693082	1.22624	0.8042
	33060	37585	35608	35377	34841	33697	34239	33706	29995	35634	30886	31770	30284	34774	32114	33856	30694	27421	27021	30251			135.802	129.136	131.661	131.589	145.132	143.556	138.414	136.667	140.654	138.587	135.114	138.02	140.254	133.252	131.817	129.871	137.263	133.679	134.107	133.6				0.996855	0.231122	1.9144	2.58545
	35831	37443	34462	39370	36110	32050	31564	33132	35731	33878	34257	35174	31970	33718	32906	33211	25947	29063	30777	31133			137.101	135.381	137.508	137.963	151.601	148.943	144.111	142.724	143.794	143.449	139.8	144.496	141.298	136.91	139.531	138.747	142.327	138.85	141.91	141.715				1.89603	1.40363	1.34941	0.680617
	33652	37847	36108	34579	34960	33992	32966	35909	32194	33513	33611	32845	31605	34648	32773	29292	31724	29914	29358	31208			141.218	140.151	143.193	144.994	154.518	152.571	147.323	145.389	151.226	150.595	146.009	152.576	148.166	142.931	144.487	143.629	149.958	148.725	146.823	146.592				1.26435	1.39733	0.992005	2.24086
	33992	33110	36368	36445	35746	32482	32627	29247	31538	31100	33577	35025	32150	34316	33041	34512	30252	29777	28451	27848			145.925	144.715	150.451	149.096	161.245	160.4	152.932	151.623	155.603	153.948	152.276	155.514	153.952	148.206	151.928	148.397	149.705	149.973	150.447	157.268				1.45736	1.36514	1.29117	1.65102
	36967	35888	35061	35263	34166	35744	32558	32288	32673	31334	34432	32291	34230	33410	30431	32731	31180	28704	31242	29104			156.382	152.114	153.969	154.53	168.018	165.26	158.518	157.222	158.261	160.015	156.932	159.17	157.595	154.67	155.191	152.35	161.191	157.846	155.298	157.906				0.68491	0.410283	1.04695	1.43624
Channel A_3																																													KD (nM)	10.3	18.6	13.6	20
	35598	35663	36319	39844	33975	33826	32232	32542	31572	31667	31028	31417	31925	31135	32700	35605	29956	27676	28469	29329			67.2687	69.0359	69.2455	67.4167	55.9768	57.743	62.343	63.5304	68.2642	65.5562	70.0882	67.5925	69.2557	62.7417	67.5769	67.9534	55.7562	57.699	66.5773	61.1631
	36259	33132	34528	34273	34158	35376	33940	33137	32037	31031	33440	34296	30726	31110	33290	32926	26456	30549	30791	29508			67.2737	64.3908	66.0823	68.0294	58.8312	55.9234	64.1997	67.1231	65.8315	63.8924	68.8494	65.0951	69.7033	69.0992	68.425	66.1928	63.3891	63.3367	66.7125	63.4308
	33966	34937	36355	35333	33194	35363	31779	33803	32225	33392	34683	33277	29953	28595	33511	36720	29614	30032	28184	28083			70.3842	67.1284	70.3103	70.5312	60.5958	56.8918	64.1176	62.8642	67.5614	64.881	69.576	66.3656	68.0017	66.8887	68.6577	66.76	59.4584	59.2135	64.6738	61.8173
	35198	36668	34657	35786	34260	32948	35566	35342	33390	33767	31835	32457	28960	33520	32771	33819	30406	29321	30833	30262			71.8045	69.426	70.0852	69.2123	61.6025	57.9993	65.9651	64.8213	69.1736	65.1759	69.669	63.4048	74.0413	66.8673	72.4059	64.3335	61.2172	58.5733	63.4205	65.2504
	37033	37372	33221	36034	35288	36099	32403	34090	34153	33968	33758	34256	30313	33373	32319	33012	27990	29707	29181	28874			70.9741	68.9897	69.0801	67.7984	64.6803	59.4489	64.7549	65.6026	66.604	63.7281	71.4205	69.3644	66.6476	68.2832	68.7628	68.754	57.703	57.7662	62.9413	61.9113
	37475	33959	35807	35475	32317	31448	31410	34101	31155	34632	33327	30230	31175	33305	34043	31118	28801	28586	28544	30553			70.8302	70.4902	75.3114	68.6737	71.2476	68.5977	68.4313	66.8573	73.2291	67.4028	75.1654	66.317	81.6159	70.1284	79.1005	67.8882	75.7053	64.4499	67.1444	63.9374
	35601	36681	36033	34335	32209	36062	33820	31692	32429	32918	32759	33114	31112	32021	31346	33838	30771	30779	31630	31100			84.1656	73.8879	76.928	79.3763	86.336	76.832	78.1065	75.3534	88.0856	75.1677	78.3654	73.6476	85.9722	77.3086	77.4162	75.1762	76.2	71.7107	76.9371	71.1452
	34572	33972	32908	36855	31744	33465	32997	32968	34700	32811	32502	32535	32067	32180	33605	31831	31035	30738	29059	29295			95.3026	84.9576	93.6215	88.6816	101.653	99.939	79.5658	85.0923	101.512	96.1951	93.261	88.7977	99.8691	93.0558	91.672	86.1847	100.685	93.4893	87.359	86.5961
	36202	38798	34750	34544	34286	35395	32750	35018	31973	35043	31235	33409	33259	30367	33984	36713	27690	30917	30832	30904			110.05	97.8366	106.232	101.504	119.791	111.08	108.208	97.604	117.565	109.323	111.021	104.192	107.367	105.846	105.243	101.557	107.539	102.428	104.486	100.14
	35132	37092	34179	33925	35617	33613	32464	35916	33915	32973	34275	33730	31180	32745	31883	32444	28473	30404	30667	29257			119.364	111.581	116.141	110.858	131.082	124.909	123.46	102.348	125.069	119.258	119.39	118.717	125.267	116.442	115.177	115.387	121.329	116.597	113.987	109.614
	34534	38207	34951	32782	35629	33572	34225	34493	34774	35558	33907	33189	31325	31895	32525	33513	29152	27435	30022	31787			125.284	120.895	127.299	124.673	139.758	136.508	129.175	125.803	128.506	127.834	128.598	128.175	128.856	122.39	127.226	122.186	131.597	124.554	124.193	127.912
	32660	37537	35667	35500	34854	33984	35071	34300	29927	36518	31121	32287	30870	34012	33178	35325	30030	27334	27394	29912			134.454	129.597	135.451	130.909	145.684	146.247	137.554	132.841	137.876	136.616	134.837	137.638	140.332	130.303	132.058	132.966	138.465	135.143	131.683	135.74
	35437	37404	34548	39493	36118	32341	32351	33686	35681	34758	34468	35746	32545	32976	34028	34672	25292	28983	31137	30820			140.019	138.076	140.205	136.881	150.4	149.148	141.52	142.454	142.014	144.59	140.78	142.698	139.735	136.848	139.224	136.822	141.148	137.634	139.582	140.713
	33210	37763	36155	34724	34944	34316	33793	36460	32158	34397	33796	33427	32279	33929	33859	30764	31053	29821	29695	30883			143.738	142.862	145.172	141.58	156.957	155.469	147.665	146.821	150.182	148.079	145.652	150.036	149.277	145.914	143.846	146.502	149.056	146.848	147.637	147.451
	33495	33019	36444	36585	35733	32818	33431	29775	31494	32015	33797	35561	32839	33604	34131	35966	29586	29696	28737	27515			148.717	145.163	151.049	146.066	160.166	158.538	154.509	153.257	155.542	155.606	152.225	154.553	150.354	147.16	150.618	147.6	149.614	151.304	149.052	153.346
	36469	35785	35166	35396	34142	36094	33329	32805	32634	32274	34629	32822	34946	32682	31526	34181	30561	28635	31512	28750			156.004	151.323	155.365	152.998	163.897	163.021	156.833	158.092	160.607	161.208	157.754	158.547	155.647	153.065	156.974	151.836	160.588	158.488	156.026	156.973
Channel B_1
	29093	29306	29523	32392	28232	28457	26832	26639	25945	25723	24992	25443	26426	26016	26348	28485	25673	23566	23488	24680
	29985	27207	27988	27777	28188	29651	28116	27066	26384	25014	27029	27914	25479	25735	26745	26126	22303	25439	25218	24513
	27700	28431	29420	28515	27246	29604	26459	27540	26480	26961	27979	27053	24529	23515	26593	29133	24948	25351	23151	23484
	28611	29983	27971	28695	28008	27286	29384	28475	27361	27441	25438	26279	23762	27780	25928	26636	25623	24492	25355	25302
	30012	30181	26722	29037	28856	29870	26646	27649	28220	27436	26960	27634	25078	27344	25718	25976	23716	24974	23844	24256
	30202	27578	28640	28447	25534	25433	25378	27322	25012	27480	26311	24275	24809	27236	26590	24511	23103	23397	23114	25298
	27774	29438	28054	26849	24450	28257	27005	25065	25248	25755	25390	26015	24215	25386	23905	26122	24535	24903	25207	25000
	26078	26073	25083	27952	22836	24509	24750	25050	25576	24371	24194	24494	24266	24593	24838	23619	23131	23519	22170	22619
	26255	28668	25105	25352	23840	25153	23775	25653	22706	24790	22325	23974	24453	22320	24426	26353	19999	22737	22495	23077
	24729	26348	23986	24256	23853	22973	22867	25504	23621	22509	23624	23413	21753	23389	22042	22324	19854	21372	21611	21247
	23755	26530	23934	22400	23361	22263	23282	23180	23838	23843	22839	22259	21737	22169	21965	22449	19933	18879	20563	21948
	21839	25506	23809	23528	22331	22009	23396	22746	19978	23960	20459	21193	20676	23154	21840	23165	20080	18343	18275	20042
	23671	24815	22683	26034	22794	20545	21198	21937	23492	22371	22483	23121	21711	22004	21848	22315	16783	19123	20380	20412
	21787	24724	23420	22616	21598	21469	21810	23219	20683	21587	21724	21030	20848	22244	21448	19167	20103	19316	18991	19976
	21706	21221	23274	23458	21824	20253	21279	18616	20099	19789	21334	22280	20880	21515	21299	22465	18995	18946	18319	17984
	23091	22728	21950	22076	20591	22038	20752	20239	20315	19692	21495	20131	22138	20706	19333	20949	18918	17744	19810	18044
Channel B_2
	29721	29275	29716	32490	28774	28338	26071	26611	25970	25353	25201	25466	25628	26320	26105	28093	25787	23586	23309	24670
	30125	27368	28436	28057	28837	29613	27931	27081	26316	25021	27311	27878	24828	26167	26423	25757	22737	25571	25071	24580
	28083	28711	29706	28668	28056	29458	25664	27456	26606	26758	28169	26991	24024	24277	26547	28876	25595	25506	23058	23675
	29274	30186	28203	29003	28547	27555	28689	29086	27311	27222	25742	26391	23046	28205	25987	26538	26170	24887	25259	25437
	30424	30753	27121	29073	29578	29897	26060	27722	28291	27307	27347	28096	24325	28098	25518	25783	24194	25228	23829	24292
	30774	27715	29035	28559	26174	25597	24864	27633	25138	27815	26697	24363	24018	27980	26438	24074	23647	23612	23142	25389
	28469	29706	28765	27267	25199	28597	26430	25202	25347	25650	25838	26312	23776	26210	23990	25881	25157	25097	25204	25528
	26986	26384	25274	28449	23772	24820	24171	25251	25802	24346	24621	24814	23789	25335	24962	23558	23792	23545	22205	23169
	26894	29222	25536	25759	24308	25252	23366	25771	22822	24860	22779	24422	24098	23050	24408	26335	20704	22945	22829	23441
	25426	26939	24559	24769	24619	23236	22601	25357	23629	22665	24467	23719	21472	24069	21998	22534	20562	21915	21783	21633
	24524	27084	24434	22793	23998	22511	22964	23511	24011	23928	23377	22846	21327	23030	21844	22728	20601	19165	20845	22390
	22468	26013	24475	24321	23084	22422	23104	22853	20117	24034	21030	21461	20333	23798	22064	23385	20777	18744	18449	20683
	24265	25476	23312	26599	23508	21016	20971	22096	23760	22549	23029	23345	21404	22846	22137	22390	17323	19588	20571	20820
	22535	25418	24050	22919	22580	22071	21712	23775	20980	21877	22216	21326	20768	23094	21752	19487	20745	19627	19362	20595
	22473	21962	23750	23888	22671	20648	21164	19039	20310	20118	21819	22561	20797	22547	21491	22664	19796	19471	18580	17853
	23756	23331	22679	22775	21276	22425	20802	20702	20890	19939	22094	20595	21925	21570	19619	21265	19778	18373	20136	18626
Channel B_3
	29266	29173	29692	32743	28844	28573	26872	27039	25883	26161	25306	25805	26099	25928	26860	29215	25448	23381	23451	24534
	29809	27462	28482	28116	28764	30038	28147	27254	26446	25757	27369	28370	25087	25444	27279	27152	21991	25397	25354	24525
	27679	28734	29632	28781	27812	29944	26361	28140	26471	27639	28328	27428	24574	23534	27442	30232	24893	25262	23342	23448
	28568	29962	28266	29259	28623	27811	29348	29258	27303	27926	25995	26978	23357	27589	26553	28036	25431	24709	25627	25022
	30128	30575	27172	29580	29225	30345	26830	28159	28131	28208	27429	27996	24965	27358	26458	27026	23646	25092	24287	24102
	30500	27665	28776	29049	26271	25757	25738	28068	25185	28461	26794	24920	24613	27160	27068	25538	23120	23690	23475	25357
	27907	29597	28826	27279	25095	28857	26966	25466	25143	26465	26101	26737	24265	25589	25042	27204	24667	24988	25303	25289
	26270	26571	25123	28527	23699	25103	26202	25776	25916	24870	24838	25175	24059	24606	25795	24811	23232	23475	22576	22808
	26406	29274	25616	25800	24346	25744	24010	26439	22843	25612	22722	24767	24440	22409	25120	27416	20338	23032	22838	23169
	24976	26941	24515	24690	24520	23535	22821	26762	23736	23448	24365	24022	21810	23467	22929	23319	20133	21780	22127	21366
	24155	27048	24312	22968	23954	22772	23685	24092	24109	24698	23502	23031	21697	22487	22629	23641	20041	19228	21062	22074
	22278	25947	24263	24451	23058	22448	23721	23500	20224	24763	21206	21833	20722	23465	22780	24194	20261	18610	18828	20332
	23808	25263	23199	26761	23590	21195	21646	22482	23842	23063	23109	23841	21882	22347	22911	23498	16940	19599	20944	20667
	22087	25175	23952	23230	22421	22107	22236	24046	21016	22608	22360	21854	21147	22432	22512	20307	20356	19666	19541	20333
	21977	21875	23761	24178	22729	20967	21593	19297	20285	20617	21965	22966	21451	22142	22279	23670	19365	19348	18838	17828
	23460	23314	22661	22956	21499	22782	21392	20984	20733	20471	22171	20969	22502	21192	20227	22238	19417	18297	20270	18446
	25821	25994	25564	24654	27534	27681	27242	27180	27248	27387	26911	27610	28104	27442	28474	27938	24260	23626	24104	23962
																																					Average
	Bulge(2+3)				Bulge(1+2)				Bulge(0+1)				Fully Repaired						Bulge(2+3)				Bulge(1+2)				Bulge(0+1)				Fully Repaired							Bulge(2+3)				Bulge(1+2)				Bulge(0+1)
	A	B	C	D	A	B	C	D	A	B	C	D	A	B	C	D			A	B	C	D	A	B	C	D	A	B	C	D	A	B	C	D				A	B	C	D	A	B	C	D	A	B	C	D
Channel_A1																																					[HMG]
	33591	33779	33779	35923	33672	33831	35457	33996	30484	32791	32095	34108	30967	33472	30809	32119			67.2431	72.1182	68.7913	71.01	68.6045	70.8075	64.0929	70.1986	68.7313	60.8815	72.151	63.8059	69.1417	65.5328	65.1576	70.788			0.01	69.0574	72.071	68.8346	70.4295	67.6791	72.1276	65.1873	69.8945	67.3133	65.3756	71.712	66.332
	36862	37332	34745	33571	34359	34962	33889	35118	30796	32497	33177	34814	32207	32352	32045	30167			72.1899	71.9801	69.6462	72.3175	66.4754	69.1047	65.4512	67.4811	70.0429	70.423	70.3194	68.5342	70.4999	67.7516	66.9073	71.5395			0.0268435	72.3351	72.6601	70.1456	72.5009	65.9993	70.2725	65.4462	68.9985	71.9214	69.1574	71.4855	69.0809
	35952	32916	35511	33725	34665	34671	33949	33007	33268	34680	34172	32495	31343	31747	30707	29759			67.6632	69.9543	67.9518	69.801	67.8505	72.0721	64.8188	66.1902	68.0235	69.8699	69.8499	66.1742	68.309	67.3903	65.972	72.0611			0.0671089	69.5983	72.1553	66.3229	70.7754	65.9898	71.8699	66.0456	67.8344	67.7165	67.2449	69.2555	66.515
	36534	33646	33462	34701	33367	33365	33752	34254	31977	31188	32757	34089	29543	31482	35143	33653			72.741	77.0128	69.9217	72.353	66.3167	72.6586	64.5658	71.2936	68.1568	70.4565	68.6124	66.482	67.9089	67.3659	66.6946	71.3			0.167772	71.5307	75.9689	69.1919	73.3462	68.5522	71.938	64.9665	69.2867	67.8603	69.6964	68.7717	66.4442
	35284	35966	31274	35965	33649	35028	33989	36777	34927	30800	34527	31211	31547	33874	32949	32960			73.2761	79.4114	68.5355	75.8761	68.069	76.0679	66.0619	69.8268	71.0323	67.8745	70.9648	70.3695	70.257	68.7629	68.158	72.0633			0.41943	72.774	77.6827	69.7334	76.2198	68.304	75.9735	66.675	72.0612	70.5244	68.7993	70.6688	68.9792
	34712	36348	34855	35488	32971	32240	34738	32923	31035	32504	32165	30696	31099	32442	31864	34142			76.5347	85.6409	71.0128	81.2877	70.7551	80.608	76.6217	80.1001	75.639	71.5961	77.2958	70.2326	72.3251	72.1962	69.9907	75.1039			1.04858	76.5454	84.7364	70.9048	83.1283	70.1573	80.0231	76.5603	77.2167	76.975	72.2725	75.7914	70.292
	36839	34975	34193	32644	30647	35181	36994	31703	34316	34723	33495	33989	30369	29885	31499	31345			84.023	95.576	79.2086	92.0203	80.6922	88.3832	85.4963	86.3036	90.5826	81.7482	83.8146	76.8996	76.4588	80.81	77.8714	82.051			2.62144	84.1645	97.504	78.9024	94.5948	80.9739	88.1099	86.3488	84.1627	90.774	79.717	82.1048	77.4669
	33057	34289	33535	34397	34489	33076	34321	33369	33696	33614	35830	33584	31828	31947	29206	32460			92.9507	104.027	89.2223	102.786	91.7472	97.5143	94.4815	99.2063	102.144	92.3937	94.7349	88.9863	86.3094	97.7137	93.8432	99.0993			6.5536	93.949	106.148	88.8593	101.886	91.6345	98.5427	93.1503	97.2837	101.117	92.4541	94.4659	87.6607
	34419	35178	36655	35076	33687	31121	35725	34209	29952	34622	32563	32609	32252	33779	32841	32994			106.859	118.982	98.3318	111.421	100.061	105.994	106.639	106.751	116.093	99.6467	103.995	100.217	100.745	120.58	113.996	122.153			16.384	105.014	119.091	98.3384	107.707	99.7556	107.107	106.351	105.517	116.29	99.8486	104.616	98.7458
	32748	33862	36584	33947	32886	34539	33869	34457	29978	34582	33344	31102	32592	31710	32241	31794			120.227	128.098	113.181	122.706	108.129	113.14	120.44	110.182	114.589	111.465	108.334	104.016	118.1	132.345	128.08	135.609			40.96	117.811	127.185	112.462	120.278	109.662	114.257	116.834	111.556	114.423	109.899	110.1	105.68
	33212	34614	33486	36917	33574	32520	34037	35860	31631	32731	32501	30560	33544	30642	31988	32684			125.964	139.217	120.326	129.603	119.386	124.072	124.708	121.548	119.592	121.168	120.319	112.834	133.495	140.439	136.501	148.767			102.4	127.359	138.227	121.87	132.195	120.001	123.983	124.668	120.437	119.49	121.289	120.089	110.921
	37135	33004	35093	31526	34614	35872	34420	33335	32626	32472	34334	31463	32758	32143	32927	29751			134.707	145.13	128.659	134.53	128.294	130.705	135.368	130.413	129.489	125.119	121.018	115.771	139.139	146.905	144.171	152.348			256	133.417	144.222	131.129	136.719	128.924	130.571	134.675	129.623	131.357	124.468	121.743	115.96
	35461	35375	34713	36324	33344	35428	37126	33056	34002	33475	31648	31496	32670	30542	34978	30954			141.983	149.981	135.11	142.918	136.952	138.895	142.081	139.975	141.047	132.439	127.621	122.139	146.948	152.179	150.02	162.052			640	141.443	149.05	136.258	144.99	139.063	140.243	141.837	139.536	141.544	133.934	129.074	121.332
	34511	34150	32977	33423	36278	34268	35690	31845	34363	31960	37032	32438	32628	31990	30989	31919			146.54	156.125	144.292	147.774	146.068	148.54	150.375	146.197	148.089	136.552	132.06	126.2	152.473	157.545	154.909	169.695			1600	145.617	156.112	142.39	150.432	146.475	148.595	149.885	146.699	146.313	137.438	133.34	126.484
	35934	34603	36657	34808	34848	35991	33701	32917	35167	31379	32877	31067	32659	31266	30958	34757			150.444	161.819	148.973	153.663	156.321	155.454	157.752	155.204	151.812	147.034	143.864	135.308	156.286	162.266	158.065	172.1			4000	153.35	162.132	148.934	154.833	155.62	155.84	158.353	155.688	153.524	146.215	143.596	134.571
	34061	36744	33153	34680	35614	33007	35424	34201	32012	35133	34974	34724	30858	30894	32270	33539			159.101	161.609	154.206	161.899	163.615	164.508	162.131	162.271	158.773	149.017	150.687	144.437	162.094	167.392	163.246	175.853			10000	159.486	163.167	154.529	161.27	161.522	164.142	161.8	162.561	158.342	152.261	151.448	145.206
Channel_A2																																					Anisotropy SD
	33245	33593	32703	35963	33827	33215	35240	33419	29867	32991	31974	34132	30921	33852	31080	32059			69.6864	70.6948	68.4776	70.4368	68.1836	73.272	65.6864	67.9961	69.0325	68.7123	68.9189	68.9046	70.0564	68.1772	64.4478	70.411				1.59573	1.35321	0.380502	0.584213	1.25613	1.24161	0.948943	1.76609	2.72114	4.04167	2.60154	2.54968
	36568	37210	33698	33667	34582	34443	33681	34613	30234	32738	33093	34845	32202	32795	32394	30185			73.0224	72.579	70.3405	73.0163	66.089	70.1791	65.44	69.6488	72.5124	67.3437	72.0484	71.4231	68.1235	68.877	66.4871	71.4331				0.627521	0.72388	0.435961	0.452538	0.526705	1.21713	0.00568553	1.31857	1.66365	1.61118	1.01012	2.12232
	35723	32842	34506	33874	34920	34204	33802	32532	32798	34975	34140	32569	31368	32234	31082	29834			68.8919	72.546	66.9485	70.8331	63.5652	72.7522	66.3874	69.5644	67.9111	65.5176	68.255	68.0177	71.1165	67.8733	63.7742	71.4012				2.36862	2.03407	2.01593	0.946916	2.19763	0.998886	1.09658	1.68875	0.43792	2.31081	0.871584	1.36456
	36348	33610	32498	34902	33675	32924	33674	33802	31559	31504	32790	34211	29611	32017	35549	33794			71.9411	75.0148	67.9218	74.55	68.4824	71.5575	66.2414	68.2282	66.0401	70.1187	65.8652	66.1511	72.0016	68.1676	66.2653	72.0299				1.4594	1.002	1.10398	1.11355	2.27132	0.624415	1.1292	1.73884	1.69157	1.03784	2.98943	0.276211
	35153	35962	30370	36229	34001	34653	33950	36336	34554	31186	34640	31383	31644	34461	33399	33160			72.0213	76.4373	69.3806	75.1304	69.4738	76.941	66.6644	71.6323	68.4595	67.8579	70.989	67.2105	70.944	68.457	68.5839	72.5138				0.663862	1.54485	1.40796	1.29591	1.07176	1.01806	0.618438	2.47679	1.86358	1.61621	0.533741	1.61316
	34645	36402	34002	35802	33361	31921	34751	32536	30733	32900	32301	30933	31245	33087	32370	34382			76.8078	83.5774	70.3502	82.4747	69.7606	78.5235	75.9007	75.6546	77.0733	73.0243	74.0495	71.8379	72.2038	73.3587	70.7787	75.4888				0.257245	1.05506	0.509287	2.24014	0.526891	1.30913	0.631107	2.49995	1.28967	0.717106	1.63615	1.51709
	36841	35062	33386	33018	31129	34898	37043	31353	34023	35200	33681	34255	30543	30556	32055	31633			84.685	98.6273	78.1726	98.0222	80.9167	87.8779	85.9565	83.2682	90.3969	78.7443	82.2529	78.2476	77.2924	79.9717	78.84	82.2953				0.466118	1.67734	0.634734	3.09051	0.314284	0.255174	1.10229	1.86239	0.501052	1.7596	1.78841	0.698859
	33121	34418	32762	34843	35042	32823	34413	33091	33471	34119	36072	33908	32031	32642	29805	32828			93.843	107.877	89.6971	104.193	91.0604	96.8614	92.8438	95.5975	100.204	92.1313	94.7764	87.6739	86.0258	96.1066	94.4751	96.6558				1.05527	1.95471	1.06666	2.86587	0.52684	2.36922	1.20745	1.81598	0.974979	0.356846	0.502276	1.33234
	34556	35393	35916	35558	34278	30913	35827	33973	29751	35195	32872	32975	32505	34526	33483	33425			104.027	119.517	98.3208	104.7	99.2238	109.027	106.422	106.61	116.55	98.6562	106.629	98.9429	101.165	118.923	115.609	120.46				1.59889	0.383008	0.0216729	3.4158	0.46215	1.67015	0.328885	2.01623	0.234565	1.30509	1.78478	1.57911
	32918	34120	35882	34471	33532	34377	34049	34269	29815	35194	33703	31493	32891	32522	32942	32275			115.351	127.098	112.126	120.242	110.828	114.834	114.019	113.605	113.553	107.953	111.352	105.13	118.105	132.101	130.767	132.157				2.4384	0.8727	0.622693	2.40973	1.38614	0.967825	3.28289	1.80831	0.800489	1.78644	1.57304	1.99672
	33394	34933	32830	37484	34280	32402	34270	35734	31554	33376	32914	30976	33884	31497	32723	33212			128.274	137.239	123.039	132.008	120.685	123.947	124.681	119.064	120.441	120.526	120.005	110.774	133.709	142.472	139.179	146.701				1.22728	0.988911	1.39501	2.68908	0.652194	0.0777699	0.0484683	1.26277	1.00611	0.830916	0.201228	1.84363
	37382	33368	34487	32124	35360	35791	34662	33227	32589	33140	34815	31930	33159	33065	33715	30313			134.611	144.303	131.175	136.606	128.823	130.012	133.536	130.533	130.958	124.545	122.846	116.6	137.91	146.264	144.359	150.54				2.15167	0.951461	2.44761	2.24656	0.68499	0.505291	0.994736	1.47415	2.09563	0.692395	0.970867	0.569532
	35752	35773	34180	36996	34141	35421	37415	32998	34027	34168	32192	32021	33137	31498	35836	31583			140.151	148.007	137.734	144.979	140.264	140.532	142.229	139.91	142.609	135.865	128.848	119.785	147.367	152.511	150.035	161.461				1.12387	0.991892	1.34231	2.07839	1.83403	1.22905	0.556527	0.705424	0.922774	1.75431	1.57868	1.33967
	34850	34629	32489	34146	37120	34315	36004	31816	34426	32692	37626	33033	33132	33031	31861	32596			144.162	157.188	140.952	151.558	148.105	148.456	149.829	147.702	147.203	139.098	135.202	126.329	152.822	155.334	155.675	168.663				1.27544	1.08238	1.71741	2.31056	1.46913	0.17292	0.46502	0.868864	2.35183	1.43898	1.65006	0.386198
	36328	35139	36212	35596	35752	36087	34078	32919	35288	32172	33489	31718	33198	32372	31899	35513			154.842	161.843	148.992	153.505	157.013	155.452	161.914	155.296	156.22	144.902	143.516	134.106	157.699	162.329	154.016	170.52				2.51653	0.521166	0.0844582	2.16468	1.84628	0.669294	3.30268	0.76094	2.36295	1.14874	0.238456	0.645888
	34515	37292	32777	35531	36582	33154	35871	34236	32194	35968	35601	35440	31412	32048	33267	34294			161.165	163.464	155.899	162.241	160.738	165.102	161.298	162.034	158.705	152.729	152.982	145.193	162.384	167.648	161.573	177.372				1.52244	1.43231	1.24056	1.39652	1.83196	1.18544	0.441884	0.716747	0.689109	3.03714	1.32863	0.774912
Channel_A3																																					KD (nM)	13.9	7.1	19.1	10.3	15.4	9.4	10.1	9.3	4.4	5.7	8.2	9
	34145	33628	33956	36199	33511	33809	36003	33863	30927	33328	32057	35061	31445	34218	31228	32025			70.2428	73.4	69.2349	69.8416	66.2491	72.3032	65.7824	71.4888	64.176	66.5329	74.0661	66.2855	70.3791	67.425	67.067	69.6979
	37449	37207	34980	33864	34237	34979	34438	35019	31293	33079	33172	35815	32709	33177	32500	30146			71.7928	73.4211	70.4501	72.1688	65.4335	71.5336	65.4473	69.8656	73.2089	69.7055	72.0889	67.2855	71.0702	67.2252	66.0969	72.2186
	36618	32845	35786	34082	34590	34695	34565	32951	33834	35311	34204	33536	31875	32623	31234	29782			72.2397	73.9658	64.0683	71.6922	66.5538	70.7854	66.9306	67.7487	67.2151	66.3473	69.6616	65.3532	69.6101	66.7586	66.9563	71.0469
	37244	33606	33776	35108	33332	33456	34407	34253	32557	31869	32817	35169	30095	32405	35715	33759			69.91	75.8791	69.7321	73.1357	70.8577	71.5978	64.0923	68.3384	69.384	68.514	71.8376	66.6996	68.5811	69.1145	66.587	71.5729
	36023	35978	31672	36406	33631	35175	34668	36836	35556	31554	34644	32338	32151	34882	33589	33108			73.0246	77.1995	71.2843	77.653	67.3692	74.9115	67.2987	74.7244	72.0813	70.6655	70.0527	69.3577	69.4541	69.0375	67.4265	72.565
	35497	36411	35308	35999	33013	32457	35466	33023	31730	33324	32311	31866	31717	33520	32598	34342			76.2937	84.9908	71.3515	85.6226	69.9561	80.9379	77.1584	75.8955	78.2127	72.1972	76.029	68.8055	70.922	73.1613	70.254	74.8577
	37653	35096	34680	33168	30722	35457	37776	31842	35054	35601	33705	35204	31034	31023	32301	31603			83.7855	98.3089	79.326	93.7418	81.3129	88.0685	87.5936	82.9164	91.3426	78.6585	80.247	77.2535	76.4687	79.0826	78.3665	82.8303
	33922	34466	34065	34950	34623	33416	35162	33566	34492	34547	36098	34858	32516	33147	30043	32786			95.0532	106.539	87.6586	98.6776	92.0958	101.252	92.1256	97.0473	101.004	92.8373	93.8864	86.3217	87.1858	96.5625	93.5709	96.9919
	35298	35384	37274	35683	33861	31530	36644	34449	30804	35604	32881	33914	32996	35021	33728	33346			104.156	118.774	98.3626	106.998	99.9823	106.3	105.993	103.19	116.228	101.243	103.225	97.0775	100.087	120.243	114.607	117.244
	33664	34114	37292	34614	33129	34989	34815	34731	30886	35598	33703	32434	33356	32977	33152	32160			117.854	126.359	112.08	117.886	110.028	114.798	116.042	110.881	115.128	110.279	110.613	107.894	119.908	133.564	130.938	132.772
	34198	34879	34250	37617	33874	33040	35040	36176	32604	33777	32862	31962	34370	31972	32949	33084			127.84	138.225	122.245	134.972	119.934	123.93	124.614	120.699	118.437	122.174	119.944	109.156	132.034	140.79	139.695	147.791
	38158	33301	35936	32253	34989	36448	35475	33719	33623	33588	34726	32917	33641	33534	33912	30226			130.933	143.232	133.554	139.019	129.653	130.996	135.123	127.922	133.623	123.74	121.365	115.509	140.366	147.008	144.274	152.059
	36561	35710	35599	37086	33791	36039	38251	33495	35055	34632	32073	33022	33599	32006	36018	31487			142.195	149.163	135.931	147.075	139.973	141.301	141.2	138.722	140.976	133.497	130.754	122.071	149.825	153.895	149.91	160.834
	35717	34549	33916	34242	36785	34939	36868	32328	35452	33157	37482	33996	33577	33494	32072	32525			146.15	155.024	141.927	151.964	145.253	148.789	149.45	146.198	143.646	136.663	132.757	126.924	152.04	159.4	152.241	168.551
	37177	35029	37668	35683	35425	36688	34928	33445	36316	32623	33368	32690	33650	32835	32111	35434			154.763	162.733	148.837	157.331	153.525	156.612	155.392	156.565	152.54	146.709	143.408	134.297	157.586	162.807	157.716	171.031
	35338	37246	34235	35616	36239	33748	36693	34730	33200	36434	35532	36385	31897	32537	33457	34251			158.194	164.427	153.481	159.67	160.211	162.817	161.97	163.377	157.547	155.036	150.674	145.987	160.348	166.678	162.209	176.425
Channel_B1
	27618	27392	27651	29222	27578	27536	29414	27718	24958	27452	26024	28318	25324	27654	25481	26144
	29886	30285	28373	27208	28311	28594	28005	28854	25120	26479	27041	28519	26237	26561	26372	24503
	29524	26856	29138	27528	28452	28119	28105	27219	27292	28302	27889	26798	25692	26091	25338	24136
	29574	26910	27304	28121	27506	27015	27962	27842	26223	25410	26828	28088	24244	25875	28939	27353
	28519	28572	25619	28857	27601	28090	28039	30017	28410	25278	28090	25435	25717	27731	27020	26732
	27800	28375	28353	28044	26840	25526	27814	26104	24918	26397	25705	25025	25204	26302	25995	27454
	28889	26556	27179	25033	24259	27254	28891	24703	26421	27404	26282	27193	24327	23648	25132	24717
	25284	25431	25918	25599	26468	24979	26139	25082	25122	25750	27269	25973	24800	24113	22283	24406
	25328	25035	27619	25488	25261	22956	26305	25181	21486	25992	24153	24442	24139	23934	23695	23277
	23226	23503	26455	23913	24115	24979	24007	25124	21594	25126	24437	23068	23251	21755	22379	21619
	23187	23306	23743	25518	23867	22822	23845	25341	22473	23154	23045	22120	22941	20563	21698	21442
	25313	21867	24320	21500	24012	24721	23420	22991	22559	22723	24298	22590	22061	21194	21873	19329
	23697	23131	23636	24212	22590	23875	24803	22211	22780	22960	21995	22221	21539	19852	22869	19589
	22778	21961	21899	21986	23975	22495	23312	21038	22585	21676	25426	22632	21191	20493	19994	19787
	23467	21912	24035	22534	22398	23187	21577	21221	22881	20683	21858	21142	20993	19775	19804	21407
	21728	23281	21431	21956	22443	20750	22413	21631	20439	23033	22825	23050	19526	19271	20356	20449
Channel_B2
	27145	27351	26794	29302	27738	26847	29102	27418	24432	27012	26164	27931	25221	27759	25757	26123
	29578	30135	27464	27232	28526	28084	27834	28265	24490	26909	26841	28312	26410	26839	26691	24525
	29234	26600	28394	27569	29012	27687	27859	26572	26915	28897	27989	26719	25509	26455	25808	24242
	29490	27033	26668	28109	27590	26741	27765	27714	26036	25692	27065	28215	24020	26255	29309	27411
	28514	28809	24819	29130	27779	27721	27959	29506	28312	25596	28180	25805	25746	28236	27356	26860
	27725	28582	27711	28198	27234	25422	27881	26122	24576	26611	26051	25104	25331	26737	26349	27617
	28837	26397	26615	24900	24625	27073	28892	24639	26209	28016	26544	27302	24409	24236	25506	24927
	25270	25256	25287	25830	26944	24833	26329	25124	25089	26156	27450	26320	24978	24748	22700	24851
	25629	25151	27063	26323	25764	22612	26396	25017	21315	26495	24205	24804	24300	24575	24051	23691
	23662	23747	26023	24447	24406	24746	24565	24752	21538	25820	24495	23286	23464	22327	22698	22154
	23167	23648	23105	25740	24282	22747	24010	25425	22366	23652	23358	22549	23160	21020	22035	21911
	25488	22158	23736	21784	24494	24712	23703	22909	22443	23227	24515	22873	22406	21840	22385	19791
	24011	23517	23107	24522	22922	23764	24986	22176	22700	23217	22298	22738	21822	20455	23429	20019
	23151	22205	21772	22232	24396	22531	23552	20933	22681	22019	25613	23039	21498	21287	20514	20263
	23443	22250	23742	23054	22936	23249	21574	21217	22687	21329	22286	21656	21258	20471	20631	21966
	21895	23510	21091	22474	23233	20809	22747	21667	20559	23344	23090	23477	19861	19977	21080	20824
Channel_B3
	27836	27171	27761	29544	27630	27402	29724	27509	25650	27457	25853	28905	25625	28119	25688	26148
	30396	30061	28500	27457	28294	28412	28459	28579	25298	27008	26902	29443	26603	27279	26808	24439
	29684	26496	29689	27671	28495	28241	28444	27053	27820	29106	27930	27721	26032	26859	25701	24224
	30391	26964	27575	28388	27126	27170	28543	28075	26606	26108	26633	28960	24650	26502	29419	27418
	29137	28760	25744	29065	27641	28300	28499	29652	28836	25693	28258	26429	26269	28534	27602	26814
	28448	28476	28694	28104	26935	25674	28354	26495	25292	27017	25914	26084	25807	27102	26574	27634
	29547	26446	27557	25313	24276	27492	29329	25048	26932	28342	26713	28137	24859	24668	25736	24866
	25794	25385	26443	26309	26545	24975	26956	25382	25797	26432	27538	27160	25274	25099	22939	24796
	26170	25196	28083	26248	25397	23238	27030	25609	22089	26611	24441	25643	24741	24837	24294	23845
	24032	23791	27049	24708	24166	25189	24978	25275	22215	25949	24545	23799	23678	22549	22832	22038
	23753	23548	24157	25623	24044	23196	24554	25624	23238	23828	23325	23371	23600	21435	22156	21762
	26280	22178	24573	21728	24182	25098	24154	23415	22987	23593	24552	23651	22580	22105	22521	19653
	24418	23402	24185	24442	22705	24128	25616	22583	23490	23685	22100	23302	21979	20707	23556	19992
	23599	22284	22668	22270	24364	22920	24142	21357	23584	22481	25686	23672	21833	21349	20843	20225
	23996	22127	24707	22872	22942	23562	22506	21482	23582	21522	22212	22308	21554	20737	20561	21887
	22598	23420	22174	22685	23048	21313	23226	21900	21268	23499	23190	24051	20279	20335	21164	20851
	Bulge(2+3)				Bulge(1+2)				Bulge(0+1)				Fully Repaired						Bulge(2+3)				Bulge(1+2)				Bulge(0+1)				Fully Repaired							Bulge(2+3)				Bulge(1+2)				Bulge(0+1)
	E	F	G	H	E	F	G	H	E	F	G	H	E	F	G	H			E	F	G	H	E	F	G	H	E	F	G	H	E	F	G	H				E	F	G	H	E	F	G	H	E	F	G	H
Channel_A1																																					[HMG]
	34115	34891	35700	34551	33845	35369	34423	34419	31808	32211	32666	32322	31364	34063	32062	32435			72.5594	68.6463	70.713	67.8932	69.4041	67.5082	69.1194	68.552	68.6499	67.3415	68.9223	69.1295	66.8329	68.1523	70.1736	70.4562			0.01	71.36	69.6053	70.2232	67.9082	68.5486	66.6095	68.2431	68.3847	68.3276	68.2713	68.5909	68.6817
	37668	34176	34092	34070	33033	33310	32809	34441	33129	32033	32157	31120	30984	34020	32105	34630			71.6396	71.4923	70.5201	70.6358	69.8948	66.4452	65.367	66.1348	67.1673	66.8956	68.4596	67.4	67.334	70.4353	67.4601	68.9361			0.0268435	71.697	72.3094	68.9424	68.6943	69.8669	66.0127	66.1724	66.0866	66.8748	67.9627	69.1192	67.0716
	36031	37149	34207	35488	35930	34887	34331	35387	33230	35446	30741	30990	32381	33138	31310	33787			66.7093	71.2477	68.2037	67.5053	67.9974	65.6067	67.1233	67.3357	68.5136	68.1056	69.7068	70.0464	66.3853	66.3583	67.5392	67.8042			0.0671089	69.2432	68.5773	68.6618	67.2308	68.1891	67.3415	67.6348	67.0332	69.4436	69.4439	67.8202	68.759
	33497	34066	34772	33353	31872	34222	33762	33302	30270	36391	31529	31797	32149	30258	28831	30321			72.0963	72.4352	70.1574	69.4554	65.7484	69.2661	68.9458	68.9537	67.123	66.3616	68.7938	66.8521	67.1551	69.6875	68.3524	70.3224			0.167772	72.4027	71.2913	69.6643	68.9744	66.6316	67.709	68.5285	67.7257	67.6627	66.6806	68.6192	66.8024
	34266	36771	32220	36024	36336	31861	33881	33422	32789	31278	32888	32802	32218	31901	31599	32280			72.1171	70.7124	72.6846	68.4649	72.0643	73.5141	72.2949	69.4085	68.8519	68.8702	69.2723	67.3909	68.1519	69.3151	67.4225	69.5131			0.41943	73.8935	71.4937	71.3878	68.2732	72.3493	73.665	71.2955	68.5925	67.6152	70.1845	69.7261	69.5315
	33919	35485	34043	39033	33900	33394	35179	35803	30006	32914	33975	34202	33022	32651	31655	32396			80.5463	73.3807	70.3937	71.8562	80.9835	84.8063	77.4307	69.4525	70.6877	70.7366	73.8568	67.8503	71.2622	71.2278	70.1344	70.2986			1.04858	80.2438	73.8531	73.9685	69.7831	79.6917	85.1636	77.1173	68.9258	68.7163	69.4188	73.0199	68.5532
	38361	32679	34697	34338	35397	32155	37221	34323	33547	32536	31993	33633	33919	32770	32924	31104			93.3643	82.4649	83.071	75.1373	88.1007	93.025	81.4873	76.1277	79.6157	55.5758	78.7236	74.8379	78.5132	76.8418	71.809	78.1699			2.62144	92.3816	83.1879	82.7027	76.1067	88.5667	92.681	80.4138	76.9982	78.6617	57.2135	79.4628	75.1155
	36409	35188	33592	34206	35822	33380	35189	34078	32251	34113	32676	36242	28926	33262	32875	29952			99.3777	95.9354	92.0895	86.469	100.476	102.513	94.2013	86.6212	92.2034	93.0564	90.9858	88.0641	95.8227	89.1946	87.6622	89.4671			6.5536	100.031	94.6547	91.0176	85.9975	100.011	102.481	92.2689	86.8151	92.9059	90.6824	91.5742	86.3318
	36374	35556	34608	34732	33744	33423	34955	30623	30621	34408	33063	32906	31536	31165	31817	30878			118.031	110.578	106.931	50.0095	113.081	113.724	108.118	98.347	102.863	96.6291	109.936	98.8571	117.497	108.573	109.996	108.473			16.384	118.111	109.836	107.319	95.2615	111.707	114.691	106.355	98.1436	103.211	100.217	107.157	98.3752
	34460	34787	32633	32546	33206	33659	34025	34784	33663	33582	32947	35287	35694	33728	33915	34639			120.364	124.52	116.035	104.076	123.954	118.861	115.317	108.921	109.3	109.4	112.299	108.809	130.146	125.365	120.57	121.045			40.96	121.016	123.016	115.784	105.773	122.271	120.285	115.102	110.105	108.694	108.427	112.167	109.488
	35073	34599	35634	37527	35555	32136	35392	34327	34666	32758	29469	32793	33095	30701	31712	34839			127.207	132.746	124.939	122.276	131.356	132.532	126.422	118.646	117.727	116.292	121.91	121.025	138.087	137.276	130.591	135.2			102.4	128.656	131.686	124.63	123.05	131.361	132.288	127.335	120.296	114.665	114.512	120.927	117.546
	34794	35868	33334	33799	31992	34872	31918	33083	33078	31838	32337	31956	32272	30884	29760	32007			133.77	140.729	133.084	130.053	141.688	139.415	135.614	129.792	122.063	117.718	130.31	125.476	146.578	140.021	137.66	142.29			256	134.78	140.372	132.908	130.518	141.704	139.696	135.034	129.979	121.833	119.801	130.856	125.412
	32656	33699	32965	35804	33245	34078	33896	33522	33076	31341	34771	33879	34524	31098	32834	30616			142.868	147.535	140.62	136.206	150.121	145.759	140.643	137.51	127.089	128.925	137.275	132.661	151.987	149.553	144.714	150.113			640	141.664	147.563	139.752	136.849	150.193	147.303	141.272	138.445	125.504	126.385	138.397	132.105
	33271	35840	36798	35123	33309	34341	32931	30760	31700	32177	33937	31968	32250	28369	32608	32049			146.885	152.744	148.004	141.766	160.587	156.708	149.108	148.216	136.802	133.381	142.835	140.214	154.353	154.599	150.841	157.182			1600	147.687	153.329	147.115	142.427	160.243	157.367	148.404	146.504	136.695	133.926	142.875	140.239
	36003	34654	35453	36225	35410	32443	33111	34397	34871	30519	31273	32759	32413	32281	32138	33566			160.355	165.723	153.463	137.906	171.696	162.327	154.445	150.169	146.502	141.182	150.283	142.258	157.26	156.358	152.822	157.023			4000	160.265	163.887	153.563	148.136	169.792	161.572	153.828	151.229	145.839	142.918	149.797	144.88
	35607	35982	36295	34117	36724	35102	34557	33905	33367	34119	33477	33887	32909	30295	32371	31368			157.595	166.679	154.412	154.611	175.057	168.151	152.454	156.912	156.633	150.224	156.661	149.965	164.766	161.607	160.193	161.474			10000	159.137	168.433	155.014	153.824	176.143	167.038	151.828	156.209	155.995	150.362	155.071	150.616
Channel_A2																																					Anisotropy SD
	33974	34421	35687	34553	33817	35268	33939	34424	31258	32739	32916	31825	31762	34024	32284	31929			70.6463	71.4041	70.4383	65.2627	67.1519	67.2163	67.5861	69.0921	67.2135	68.0238	68.1834	68.4592	67.4218	66.2111	67.1554	69.6114				1.04499	1.5589	0.625775	2.653	1.21975	1.31197	0.789865	0.804195	0.992981	1.07516	0.375274	0.387753
	37568	33776	34152	34125	33048	33268	32359	34500	32621	32595	32437	30648	31434	34046	32406	34189			72.3921	72.7334	68.9851	66.1896	69.0605	64.9624	64.7886	66.8872	66.2516	68.9607	69.2899	67.85	66.8278	67.9003	67.5439	67.7664				0.668258	0.707782	1.59952	2.276	0.792876	0.914277	1.91786	0.825777	0.540033	1.03431	0.593033	0.984663
	35980	36770	34342	35588	35991	34900	33917	35514	32767	36048	31066	30577	32872	33216	31646	33360			70.2542	67.3449	69.0535	66.6518	69.4118	68.9475	67.7752	67.8485	69.7486	70.3316	65.3297	67.8743	64.811	68.3908	66.97	71.3111				2.20931	2.31496	0.428769	0.501614	1.13897	1.67412	0.457656	1.00142	0.821106	1.17946	2.25014	1.14063
	33498	33743	34951	33496	31955	34276	33394	33526	29873	37051	31931	31451	32714	30375	29239	29920			71.4432	69.8868	69.9586	67.947	66.5847	66.221	68.0669	65.9224	68.2807	66.9972	67.9584	66.4465	68.4514	70.5511	69.2582	68.0437				1.14392	1.29399	0.689175	0.89037	0.907601	1.52371	0.441124	1.59541	0.582809	0.3178	0.593078	0.333752
	34342	36512	32449	36212	36465	31989	33543	33681	32467	32001	33322	32488	32828	32084	32071	31911			74.2681	72.8271	71.7751	67.4913	71.5816	72.6433	71.1391	67.5106	68.022	71.426	70.3218	70.3919	67.9192	68.7039	70.1106	72.3399				1.62181	1.16047	1.52775	0.705826	0.943108	1.10486	0.931105	0.976463	1.48245	1.27947	0.53893	1.86566
	34031	35265	34345	39272	34097	33572	34886	36092	29753	33663	34457	33907	33674	32869	32193	32093			80.9651	73.5328	73.4042	67.9412	78.8375	86.2671	78.835	68.0559	66.544	69.8961	72.8639	68.9412	71.9996	72.0792	72.4557	73.2872				0.911063	0.690776	3.88775	1.96771	1.13796	0.97525	1.89393	0.758919	2.07918	1.61035	0.770856	0.60986
	38515	32511	35027	34616	35649	32362	36967	34676	33347	33343	32530	33382	34596	33052	33496	30861			90.8236	84.4849	80.4105	77.9222	89.3111	92.537	76.7983	75.5799	78.7467	59.5527	77.9618	75.7635	80.0027	77.536	74.4798	76.3886				1.36462	1.12576	2.13199	1.57348	0.651456	0.299246	3.21605	2.00107	0.999205	2.07921	1.97706	0.563087
	36633	35060	33982	34539	36109	33656	34983	34471	32123	34952	33259	36016	29628	33582	33502	29751			102.008	95.1519	90.2795	86.6065	97.7454	103.991	92.1895	87.3002	95.7014	89.423	90.9769	84.1064	96.4889	89.4474	89.6025	91.1343				1.74442	1.5888	0.950041	0.938223	2.0732	1.52632	1.89394	0.423003	2.51877	2.05724	1.02673	2.02441
	36649	35482	35060	35100	34098	33771	34790	31065	30527	35298	33704	32758	32304	31542	32471	30692			118.395	108.638	108.047	153.907	110.74	115.907	107.028	97.4728	102.927	102.149	105.592	98.5018	116.441	108.809	106.836	106.993				0.253978	1.04668	0.630744	53.2281	1.22273	1.11245	2.17812	0.595753	0.548385	3.11013	2.41297	0.556158
	34777	34771	33136	32956	33603	34032	33933	35299	33620	34526	33670	35184	36511	34151	34595	34484			120.715	121.11	115.316	106.017	119.959	120.856	115.687	110.505	108.47	109.225	113.342	109.577	132.24	126.555	122.384	121.572				0.843874	1.73998	0.405544	1.58925	2.07064	1.24158	0.717547	1.04282	0.530613	1.53632	1.24559	0.639132
	35429	34600	36178	37974	35976	32594	35395	34906	34621	33764	30239	32740	33953	31158	32454	34728			129.327	130.436	125.239	123.683	131.291	132.484	126.482	120.558	116.361	114.368	120.95	115.537	141.018	135.376	132.763	133.861				1.25614	1.16699	0.808073	0.713963	0.0729781	0.382044	1.52988	1.53539	4.1769	1.71327	0.994754	3.02469
	35219	35917	33919	34311	32479	35378	31964	33697	33084	32916	33172	31952	33203	31372	30525	31956			133.838	141.795	133.266	130.848	142.478	139.254	136.091	132.048	122.738	120.417	131.158	126.412	145.964	138.507	138.678	138.592				1.69002	1.63097	0.471191	0.414259	0.766973	0.63144	1.43811	1.98211	1.03876	1.85363	0.474125	1.0327
	33146	33790	33615	36346	33771	34656	33996	34201	33120	32459	35659	33937	35511	31672	33659	30593			141.734	146.459	138.85	137.664	151.271	148.956	141.612	138.945	125.346	125.005	139.44	132.233	152.736	147.019	143.436	150.426				1.24144	1.11766	0.88535	0.743816	1.04345	1.60146	0.545142	0.810077	1.51191	2.20233	1.08452	0.630528
	33815	35985	37499	35717	33880	34957	33119	31487	31772	33364	34877	32122	33309	28970	33491	32060			146.797	154.757	146.824	142.893	160.206	157.062	148.333	148.121	136.339	134.538	143.321	139.643	158.341	152.477	145.838	157.992				1.46548	1.24364	0.785523	0.588091	0.327303	0.854266	0.672109	2.88284	0.315914	0.58151	0.427471	0.608759
	36626	34838	36217	36880	36010	33082	33358	35167	35001	31777	32247	32957	33475	32922	33063	33598			159.865	163.025	153.996	145.267	169.762	160.038	153.446	150.558	145.624	145.009	149.504	145.566	158.481	156.497	155.137	158.406				0.363496	1.59136	0.393499	11.9264	1.88944	1.32813	0.539789	1.51163	0.585706	1.93776	0.424399	2.35577
	36281	36222	37110	34806	37377	35782	34864	34666	33565	35417	34501	34131	34028	30981	33371	31430			159.263	169.637	155.715	153.004	176.85	165.225	151.452	155.279	155.046	149.337	153.833	151.43	163.417	162.884	158.474	164.707				1.48338	1.55354	0.657409	0.803717	0.954644	1.58355	0.545283	0.840014	0.838054	1.10001	1.44629	0.745756
Channel_A3																																					KD (nM)	5.9	10.9	14.4	27.3	7.1	5.7	16.1	22.5	7.6	13.8	12.9	18.5
	34324	34926	35249	34438	33453	35374	33691	34903	32403	31541	32182	33271	32081	33532	32515	32570			70.8742	68.7656	69.5182	70.5686	69.0899	65.1039	68.0237	67.51	69.1194	69.4486	68.6669	68.4565	64.6142	66.4444	68.027	69.0077
	37921	34256	33708	34012	32725	33387	32131	34969	33782	31422	31723	32140	31752	33549	32608	34807			71.0593	72.7023	67.3219	69.2575	70.6455	66.6305	68.3617	65.2378	67.2054	68.0317	69.6082	65.9646	68.2583	69.2382	66.3996	70.1641
	36311	37286	33878	35491	35644	35022	33671	35956	33932	34903	30333	32050	33196	32700	31884	33997			70.7661	67.1392	68.7282	67.5352	67.1582	67.4703	68.0057	65.9154	70.0685	69.8945	68.424	68.3565	66.8587	67.6821	68.3828	70.26
	33817	34247	34491	33380	31648	34374	33155	33909	31006	35868	31157	32918	33005	29870	29438	30592			73.6686	71.5518	68.8768	69.5209	67.5618	67.6399	68.5729	68.3009	67.5844	66.6828	69.1053	67.1085	68.0136	67.4248	68.7403	69.4713
	34632	37005	31990	36105	36153	32015	33311	34075	33561	30811	32573	33969	33133	31562	32249	32587			75.2951	70.9415	69.7037	68.8634	73.4021	74.8375	70.4524	68.8584	65.9719	70.2573	69.5842	70.8116	68.7808	69.7798	68.9728	70.0283
	34296	35756	33864	39181	33757	33604	34680	36489	30830	32473	33710	35453	33997	32365	32350	32747			79.22	74.6459	78.1076	69.552	79.2541	84.4174	75.0862	69.2689	68.9172	67.6238	72.3389	68.8681	72.3979	70.6167	70.359	70.6709
	38779	33014	34560	34549	35302	32417	36795	35060	34419	32156	31773	34915	34937	32544	33660	31495			92.9571	82.6137	84.6265	75.2606	88.2882	92.4809	82.9557	79.2871	77.6228	56.5119	81.7029	74.7451	79.6235	78.2516	75.8571	78.5481
	36890	35573	33515	34491	35785	33661	34831	34879	33184	33750	32535	37574	29998	33074	33651	30398			98.7081	92.8767	90.6837	84.9171	101.813	100.939	90.416	86.5237	90.8131	89.5677	92.7597	86.8248	95.0095	90.6071	90.9836	88.7738
	36936	36012	34591	35068	33734	33753	34663	31461	31614	34082	32990	34313	32682	31035	32666	31357			117.907	110.29	106.98	81.8677	111.3	114.443	103.92	98.611	103.843	101.872	105.944	97.7666	118.306	109.973	110.063	109.26
	35060	35288	32669	32940	33272	34033	33787	35673	34690	33305	32914	36756	36882	33630	34816	35164			121.969	123.419	116.001	107.226	122.9	121.138	114.302	110.888	108.312	106.656	110.861	110.078	130.088	124.629	120.916	123.46
	35720	35134	35718	37981	35685	32565	35215	35215	35745	32531	29476	34283	34355	30645	32675	35391			129.435	131.876	123.714	123.191	131.436	131.848	129.101	121.683	109.907	112.875	119.921	116.076	139.512	137.119	132.036	133.453
	35516	36407	33472	34297	32175	35349	31791	34006	34215	31688	32378	33493	33576	30897	30776	32597			136.731	138.592	132.374	130.653	140.945	140.419	133.396	128.097	120.699	121.268	131.101	124.349	146.206	139.981	139.267	143.167
	33427	34293	33152	36356	33489	34589	33803	34471	34266	31225	34845	35490	35907	31154	33874	31253			140.389	148.694	139.786	136.678	149.188	147.193	141.561	138.88	124.077	125.225	138.475	131.42	153.258	147.818	143.992	148.394
	34114	36480	37007	35734	33596	34896	32889	31727	32927	32143	34026	33637	33681	28481	33716	32706			149.378	152.485	146.516	142.621	159.936	158.332	147.77	143.176	136.943	133.859	142.469	140.859	155.111	154.766	148.601	158.086
	36890	35331	35722	36904	35730	33057	33107	35380	36172	30535	31420	34487	33884	32455	33321	34264			160.574	162.912	153.228	161.236	167.917	162.35	153.591	152.96	145.391	142.563	149.603	146.817	156.124	157.419	154.868	161.672
	36570	36699	36625	34848	37114	35780	34621	34918	34741	34172	33664	35670	34445	30492	33586	32109			160.553	168.982	154.914	153.858	176.522	167.737	151.579	156.436	156.308	151.524	154.721	150.453	164.423	161.279	159.895	164.975
Channel_B1
	27630	28573	29065	28355	27657	29058	28152	28194	26048	26476	26730	26433	25817	27934	26143	26426
	30587	27763	27771	27744	26956	27449	27119	28406	27244	26363	26348	25575	25468	27719	26380	28336
	29669	30199	28048	29156	29478	28817	28236	29087	27223	29072	25099	25278	26688	27314	25721	27735
	27165	27600	28354	27251	26316	27976	27625	27248	24896	29995	25809	26172	26439	24706	23630	24713
	27787	29937	26086	29516	29470	25735	27461	27311	26836	25598	26885	26958	26421	26075	25967	26370
	26860	28673	27741	31676	26812	26130	28103	29253	24431	26795	27416	28072	26843	26544	25814	26406
	29307	25739	27282	27609	27443	24589	29397	27520	26635	27654	25465	27065	27014	26222	26722	24796
	27354	26691	25755	26641	26831	24861	26821	26530	24719	26084	25130	28101	21948	25709	25519	23133
	25954	25897	25462	29995	24408	24133	25633	23073	22784	26049	24124	24758	22535	22825	23211	22621
	24431	24383	23413	24135	23311	23962	24460	25451	24605	24539	23883	25827	24636	23586	24031	24512
	24403	23711	24948	26466	24459	22036	24678	24452	24756	23486	20804	23207	22352	20781	21861	23716
	23778	24051	22823	23334	21396	23467	21703	22856	23342	22737	22309	22340	21298	20749	20123	21371
	21770	22182	22111	24306	21730	22540	22734	22676	23021	21704	23536	23223	22452	20358	21779	20012
	21939	23260	24191	23485	21163	22049	21584	20210	21485	22013	22626	21466	20839	18319	21272	20551
	22889	21714	22964	24478	21833	20516	21390	22480	23018	20439	20432	21875	20780	20746	20853	21533
	22807	22488	23449	22030	22439	21851	22445	21757	21428	22295	21497	22159	20674	19195	20589	19882
Channel_B2
	27665	27969	29077	28569	27811	28999	27877	28155	25702	26858	26991	26076	26101	28056	26550	26076
	30441	27342	27941	28141	27032	27530	26791	28394	26896	26669	26515	25155	25875	27940	26621	28068
	29331	30223	28091	29309	29410	28556	27844	29149	26750	29380	25681	25095	27214	27221	26039	27114
	27216	27536	28516	27485	26322	28263	27392	27668	24489	30484	26200	25917	26805	24741	23903	24544
	27680	29549	26339	29752	29615	25902	27276	27671	26635	26001	27159	26474	26939	26270	26155	25861
	26917	28483	27750	32225	27131	26162	27759	29606	24511	27470	27883	27744	27316	26657	26081	25939
	29634	25462	27748	27615	27545	24781	29584	27846	26541	28020	25948	26793	27438	26396	26982	24726
	27322	26652	26186	26890	27252	24964	26814	26785	24382	26998	25579	28237	22439	25938	25865	22871
	26124	25982	25715	22708	24824	24238	25589	23463	22710	26316	24889	24671	23151	23086	23896	22577
	24632	24601	23821	24308	23850	24095	24369	25715	24630	25241	24337	25697	25056	23804	24391	24367
	24508	23862	25308	26678	24753	22353	24676	24734	24817	24336	21404	23522	22749	21200	22240	23727
	24064	24014	23212	23636	21675	23818	21706	23137	23303	23333	22832	22280	21949	21164	20583	21553
	22165	22307	22656	24576	22005	22724	22741	23045	23162	22721	23995	23290	23047	20877	22404	19980
	22303	23227	24731	23809	21548	22423	21753	20693	21561	22753	23222	21603	21292	18815	22147	20513
	23316	21989	23425	24426	22319	21050	21608	22959	23159	21061	21113	21810	21390	21150	21319	21473
	23134	22458	23891	22573	22728	22451	22706	22344	21648	23199	22325	22230	21455	19562	21324	19748
Channel_B3
	27932	28592	28795	28049	27361	29261	27639	28675	26500	25771	26353	27261	26574	27632	26674	26645
	30843	27733	27708	27805	26648	27498	26334	28915	27778	25777	25908	26521	26031	27428	26874	28382
	29558	30665	27737	29156	29313	28776	27624	29674	27676	28482	24856	26268	27323	26852	26130	27714
	27303	27816	28227	27268	25997	28230	27157	27796	25468	29537	25482	27075	27077	24546	24101	24994
	27833	30108	26119	29549	29211	25763	27140	27888	27693	25117	26604	27648	27123	25764	26385	26582
	27260	28789	27001	32004	26829	26323	27888	29829	25228	26670	27319	29015	27547	26357	26364	26664
	29660	25992	27056	27769	27355	24827	28941	27862	27481	27258	25079	28104	27738	25938	27009	25081
	27767	27214	25797	26980	26704	25180	26830	27161	25533	26059	24898	29235	22813	25463	25880	23523
	26364	26250	25446	27667	24521	24323	25716	23687	23459	25429	24338	25895	23302	22642	23826	22922
	24747	24809	23441	24215	23425	24077	24357	25960	25425	24522	23954	26808	25460	23565	24646	24719
	24702	24135	25091	26719	24543	22372	24375	24876	26083	23544	20923	24594	23113	20752	22436	24207
	24076	24555	22962	23639	21562	23723	21748	23603	24235	22410	22289	23487	22181	20760	20719	21713
	22435	22502	22287	24649	21945	22789	22615	23231	24047	21844	23509	24410	23271	20491	22513	20524
	22343	23692	24427	23838	21383	22307	21635	21133	22308	21961	22708	22547	21719	18383	22129	20921
	23439	22307	23153	23406	22256	20903	21437	22948	23949	20373	20566	22745	21790	20798	21501	21706
	23237	22794	23630	22548	22588	22298	22540	22436	22330	22251	21731	23294	21659	19337	21379	20160
	RNA Duplex, Fully Paired								RNA Duplex, Fully Paired									RNA Duplex, Fully Paired
	A	B	C	D	E	F			A	B	C	D	E	F				A	B	C	D	E	F
Channel_A1																	[HMG]
	35770	35672	36814	31702	36918	35624			55.1934	60.4927	58.2503	55.9544	56.7542	54.4419			0.01	55.7921	59.0197	57.6657	55.8847	56.6536	54.6183
	35351	33715	33696	36927	33610	35621			55.3269	59.8824	59.759	55.1207	55.6352	54.1824			0.0268435	55.9261	60.6075	59.7924	55.778	56.9212	54.5748
	35098	34146	32784	32843	34265	35537			57.7367	61.4641	59.6449	55.763	57.9347	53.8637			0.0671089	57.0469	61.2428	57.9951	55.993	56.2973	54.0609
	34694	33505	35999	33567	35689	37588			57.5543	58.2864	61.566	58.6121	56.6838	53.2094			0.167772	57.6204	58.3833	60.1325	58.2048	56.8029	54.3764
	36409	36009	34060	35395	33753	33461			58.426	60.8937	58.1167	57.7236	56.4476	54.4613			0.41943	58.3809	60.9474	57.3108	57.597	57.5019	54.9601
	35671	34195	34650	35523	35821	34947			61.6242	60.3594	60.0875	59.7288	59.9656	54.7202			1.04858	58.9581	61.0364	60.2861	58.7048	58.8789	56.4492
	35293	36637	36441	35758	39217	33609			63.4799	65.0661	64.0614	61.7734	59.3	60.206			2.62144	63.4334	65.3075	63.2274	62.0842	59.1679	60.8934
	34286	34453	35974	36152	35067	34463			71.4841	72.1759	68.4174	64.2989	61.8091	68.4025			6.5536	72.0921	70.6584	68.2328	65.8611	64.0598	68.5282
	34634	34316	34926	35093	35596	33447			85.047	82.2851	80.1019	80.3374	71.45	82.2473			16.384	85.3389	83.0755	79.5262	80.0182	72.0685	83.0927
	36540	33312	37733	33699	35740	34043			103.807	102.416	97.1608	98.0302	87.5712	102.225			40.96	105.954	102.815	96.7265	97.2163	88.1039	102.306
	34853	34815	37400	36021	34141	34716			122.545	120.36	110.645	115.877	102.878	118.001			102.4	122.511	121.624	111.127	117.288	103.066	119.447
	34584	34970	36659	34685	34924	37781			136.593	136.435	129.8	130.858	122.073	132.53			256	136.322	135.748	127.836	131.523	122.682	130.584
	33512	35364	36351	32688	35491	35932			145.123	145.077	140.591	141.528	134.818	139.633			640	145.092	144.943	141.402	141.54	136.134	141.395
	37635	36806	32526	37164	36319	32278			154.044	152.82	149.101	148.768	147.883	150.801			1600	152.046	151.641	149.023	148.831	147.306	150
	36340	37059	34389	37121	35142	36233			159.576	157.144	154.605	154.73	152.082	156.99			4000	160.39	157.222	156.744	153.158	153.152	156.823
	35334	34890	33796	35811	35045	32286			162.281	163.863	161.56	161.362	166.906	161.454			10000	180.942	176.731	181.334	161.425	164.147	162.705
Channel_A2																	Anisotropy SD
	35170	34671	36725	30725	36201	35651			56.6987	57.9438	59.2923	53.3975	56.6587	54.7873				0.798496	1.32008	1.98452	2.45309	0.103298	0.172815
	34785	32740	33649	35965	32979	35700			54.6726	59.9517	57.9463	54.1546	55.121	55.3366				1.63746	1.19634	1.86303	2.03334	2.68512	0.659842
	34573	33228	32783	31930	33706	35685			56.8805	60.5641	57.2371	56.8798	57.0749	53.1586				0.623542	0.599453	1.43036	0.797102	2.13512	1.01543
	34209	32622	36045	32714	35181	37783			57.6524	58.4301	57.5291	58.9589	57.4081	56.5108				0.0572763	0.0839345	2.25845	1.02064	0.555357	1.8511
	35997	35188	34195	34609	33258	33708			58.3643	60.8186	56.6378	57.0536	56.4392	55.8096				0.0394632	0.162419	0.748341	0.492429	1.83334	0.739443
	35273	33406	34829	34754	35371	35252			58.1819	61.6468	60.27	56.5151	61.1297	56.9036				2.37511	0.646245	0.207021	1.89764	2.94842	1.55259
	34937	35922	36668	35038	38799	33975			63.3849	65.5108	61.8067	62.4438	59.4987	61.5393				0.047529	0.224802	1.23653	0.337875	0.413086	0.667614
	33952	33792	36255	35476	34716	34881			75.4706	71.1324	68.0643	66.1184	64.9778	69.9572				3.1193	1.80189	0.1771	1.45068	1.96017	1.37044
	34339	33690	35254	34479	35304	33913			86.1965	83.8147	80.1918	79.5115	71.4224	83.6536				0.755201	0.766102	1.07591	0.443769	1.09528	0.745112
	36299	32742	38137	33133	35495	34553			107.46	103.502	96.4809	97.9175	89.2982	101.501				1.90886	0.597321	0.37722	1.31328	1.03624	0.848417
	34645	34318	37830	35520	33951	35277			121.926	123.767	110.752	118.801	103.387	118.237				0.569322	1.86612	0.743874	1.46466	0.279422	2.30345
	34424	34544	37153	34254	34822	38380			133.882	133.401	126.322	130.333	121.673	129.4				2.31616	2.0898	1.78228	1.62658	1.41493	1.69783
	33379	34971	36892	32305	35470	36589			145.088	146.295	139.184	141.303	136.484	141.65				0.0298159	1.4242	2.71502	0.243604	1.17978	1.64967
	37551	36481	33134	36828	36369	32972			150.955	152.262	148.72	149.249	147.204	149.925				1.73241	1.58365	0.273383	0.390194	0.532472	0.765904
	36290	36796	35021	36844	35240	36965			161.55	157.51	158.314	151.507	155.1	157.031				1.03188	0.258185	1.91909	1.61309	1.68949	0.325889
	35367	34689	34485	35593	35196	33074			167.982	162.889	162.57	162.212	164.811	164.813				27.532	23.1367	33.3784	0.758042	3.1436	1.83605
Channel_A3																	KD (nM)	35.8	46.6	60.7	49.3	92.6	36.2
	36095	35944	36887	31920	37144	35658			55.4843	58.6224	55.4546	58.3022	56.5478	54.6258
	35738	34046	33831	37224	33870	35696			57.7787	61.9883	61.672	58.0586	60.0075	54.2054
	35524	34497	32982	33178	34587	35655			56.5234	61.7001	57.1033	55.3361	53.8824	55.1605
	35188	33901	36265	33918	36056	37765			57.6545	58.4334	61.3024	57.0434	56.3167	53.409
	36954	36448	34379	35807	34161	33711			58.3525	61.1298	57.178	58.0138	59.6188	54.6093
	36254	34693	35007	35984	36255	35266			57.0682	61.103	60.5006	59.8706	55.5414	57.7239
	35919	37202	36849	36282	39712	34005			63.4353	65.3456	63.8139	62.0353	58.7049	60.935
	34959	35064	36417	36710	35599	34904			69.3215	68.6669	68.2166	67.1659	65.3926	67.225
	35332	34981	35408	35702	36167	33944			84.7733	83.1268	78.2849	80.2059	73.3331	83.3773
	37293	34034	38250	34339	36376	34585			106.594	102.528	96.5377	95.7013	87.4424	103.192
	35650	35579	37963	36723	34821	35311			123.063	120.744	111.984	117.186	102.933	122.103
	35423	35790	37263	35445	35640	38423			138.49	137.407	127.387	133.376	124.299	129.823
	34409	36239	37001	33501	36287	36630			145.064	143.456	144.43	141.79	137.098	142.902
	38587	37725	33255	38050	37192	33010			151.14	149.841	149.25	148.476	146.832	149.275
	37343	38037	35182	38048	36076	37042			160.042	157.011	157.313	153.237	152.275	156.447
	36401	35921	34681	36797	36039	33137			212.562	203.441	219.871	160.7	160.725	161.849
Channel_B1
	30436	29897	31052	26916	31273	30377
	30068	28306	28300	31427	28562	30397
	29648	28539	27543	27900	28928	30353
	29322	28258	30079	28284	30238	32165
	30695	30145	28740	29900	28617	28531
	29800	28670	29074	29837	30067	29776
	29329	30309	30233	29860	32980	28191
	27853	27934	29479	29973	29280	28242
	27082	27042	27692	27806	28920	26360
	27117	24817	28524	25413	27750	25375
	24562	24683	27235	25855	25402	24773
	23453	23725	25326	23893	24644	25907
	22204	23434	24384	21871	24185	24166
	24339	23882	21319	24381	23884	21059
	23152	23766	22206	23962	22848	23246
	22347	21972	21416	22705	21889	20465
Channel_B2
	29797	29270	30885	26278	30674	30370
	29642	27482	28407	30693	28067	30364
	29276	27843	27732	27038	28526	30541
	28904	27502	30466	27538	29746	32028
	30353	29464	28976	29292	28198	28631
	29758	27906	29209	29460	29591	29849
	29041	29680	30617	29203	32610	28390
	27273	27479	29739	29261	28727	28459
	26765	26435	27945	27383	28685	26622
	26667	24319	28884	24994	27427	25807
	24457	24104	27540	25291	25225	25157
	23518	23631	25913	23630	24599	26544
	22118	23097	24842	21628	24061	24473
	24489	23707	21740	24129	23961	21563
	22997	23574	22388	23992	22725	23713
	22026	21903	21793	22515	22108	20775
Channel_B3
	30687	30286	31363	26920	31483	30390
	30185	28413	28259	31415	28426	30459
	30112	28813	27911	28219	29540	30341
	29731	28580	30324	28708	30581	32298
	31161	30492	29087	30223	28702	28732
	30683	29026	29339	30212	30818	29791
	29853	30752	30593	30275	33453	28464
	28574	28713	29859	30189	29423	28699
	27649	27501	28218	28299	29228	26667
	27463	25347	28965	26064	28254	25710
	25088	25198	27543	26264	25904	24915
	23898	24217	25914	24249	24996	26543
	22802	24120	24562	22399	24574	24417
	25152	24677	21788	24982	24528	21626
	23761	24402	22552	24660	23443	23800
	20113	20338	18792	23372	22889	20982
	xpt riboswitch				env4 riboswitch				tRNA_Leu					xpt riboswitch				env4 riboswitch				tRNA_Leu						xpt riboswitch				env4 riboswitch				tRNA_Leu
	A	B	C	D	A	B	C	D	A	B	C			A	B	C	D	A	B	C	D	A	B	C				A	B	C	D	A	B	C	D	A	B	C
Channel_A1																											[HMG]
	33801	34429	35359	32588	37317	39026	36373	34822	34134	34522	32723			83.8025	79.0993	76.161	73.8132	83.3516	86.2811	77.7711	76.6505	66.784	69.6449	67.6149			0.01	83.3852	80.5263	75.5611	73.8004	84.8751	85.6972	77.9352	77.7754	66.519	69.0075	67.4509
	30975	27883	32538	32542	35347	35097	38160	37328	32911	32766	31050			84.5737	82.2787	75.4321	75.1502	84.8731	86.1288	78.3805	78.9561	71.0345	68.92	66.9093			0.0268435	83.3534	81.7293	75.3485	73.7022	85.3428	85.6149	78.3198	79.0571	68.9407	68.6828	67.3713
	32509	32106	30768	34951	34237	35319	35275	36071	32449	33129	30399			84.3509	82.9541	75.6336	75.9825	85.655	85.2878	78.2092	77.5981	67.0325	68.7903	69.2341			0.0671089	83.4282	82.9961	75.96	75.5279	84.536	84.6575	77.8144	78.1142	66.6441	69.2865	68.4608
	32757	30228	35836	33692	36259	36140	38559	37046	30884	32005	30512			86.2795	81.6806	77.3296	74.2172	87.203	84.5626	78.1711	77.7725	65.4753	71.7697	70.531			0.167772	84.6193	81.4999	76.9555	74.8842	86.0289	85.2194	78.278	78.1582	67.611	70.0836	69.2226
	32396	34193	30816	31436	38929	37185	36102	37013	29746	32368	32552			85.0751	81.1907	74.7538	73.1476	86.0742	86.1505	79.226	79.348	68.9893	73.1555	68.733			0.41943	84.277	81.2568	76.1784	73.6452	85.8484	85.8844	79.0065	79.9711	68.0334	73.0266	70.4893
	28919	33012	33513	32678	37078	36223	37563	33931	34660	31888	33745			86.8859	82.9625	77.8303	75.506	85.208	88.1312	81.7167	79.7066	67.7376	70.5153	69.4077			1.04858	85.3584	82.6741	77.6868	75.4002	86.4514	87.1251	80.2377	79.7545	69.9011	71.3549	70.5722
	29807	33029	34131	30228	35881	35696	36562	37268	30903	34572	32442			92.7338	87.2797	84.6151	77.3991	88.2453	89.7176	81.1487	81.4645	73.8008	78.7336	71.9138			2.62144	93.5281	85.4841	85.0775	76.7512	88.4259	87.6867	81.5355	81.8993	75.504	78.5716	71.0838
	30211	33797	32757	33924	36720	37069	35606	36827	32282	32883	32234			99.4801	97.5354	90.0674	89.313	93.4961	88.4404	86.6929	86.9094	81.3783	83.6874	78.7351			6.5536	100.814	99.047	90.696	89.6856	93.3465	90.8273	85.911	85.3903	83.4542	84.6776	78.3202
	32207	32637	30460	31926	35869	38798	36471	39260	33721	33133	33511			126.181	108.71	116.616	98.867	100.439	101.942	94.0354	95.5222	63.0364	97.8312	94.6798			16.384	126.808	107.691	117.406	98.1597	100.692	101.231	93.4534	95.4296	77.9452	98.9803	91.6509
	30282	31972	32526	30573	36153	35075	38268	36432	33503	31977	29340			138.681	139.901	129.665	131.961	113.643	110.744	106.299	103.619	98.931	114.021	105.015			40.96	138.871	139.148	128.969	130.29	113.424	111.719	105.783	104.589	99.6672	112.803	103.71
	30333	34942	32120	35059	35701	38774	35367	38356	34746	30897	32697			155.339	148.419	148.4	138.947	123.613	124.756	116.945	117.981	117.217	119.783	121.734			102.4	155.725	147.848	146.642	139.45	124.682	124.504	117.644	117.665	113.956	120.791	121.729
	30380	32579	34122	30692	36259	35409	36298	37877	32348	34145	35750			165.217	162.094	156.714	154.116	136.89	134.593	129.999	123.64	122.141	130.175	122.259			256	163.715	162.279	156.379	155.159	137.127	132.637	128.579	123.47	121.834	130.478	126.932
	33719	34316	30385	30950	39150	34353	37890	37106	32224	34599	31878			170.847	166.158	162.281	159.54	132.172	133.983	124.19	126.184	122.005	132.038	126.648			640	171.385	166.206	162.59	159.541	131.49	133.734	124.742	127.04	123.608	131.1	128.754
	30456	31942	30820	33663	37045	35632	37593	35847	35144	30732	32309			174.96	172.992	167.061	166.233	132.808	136.422	126.251	127.566	125.13	131.013	132.658			1600	174.707	173.468	166.315	164.948	132.939	135.132	126.474	127.167	124.603	130.458	131.643
	31473	31700	31938	33534	37075	36969	35397	35472	34335	35005	32913			177.898	177.466	168.215	171.342	137.721	137.257	129.578	129.859	129.592	133.544	132.027			4000	178.411	177.619	170.006	169.781	138.137	138.986	129.51	130.884	130.403	133.66	133.973
	30549	29691	32987	32968	36595	36186	36207	38404	34563	33618	33754			180.591	183.799	173.287	177.165	140.811	140.747	132.437	134.05	125.831	133.362	132.872			10000	181.128	182.134	174.655	177.219	140.989	141.906	132.063	134.282	128.236	135.692	136.005
Channel_A2
	32948	34642	35478	33129	37065	38846	36793	34773	34118	34684	33036			82.5456	80.255	75.2194	73.8743	85.3539	83.9982	78.0034	78.2457	67.5109	68.8637	64.9111				0.727177	1.58018	0.521176	0.0811625	1.34942	1.49518	0.14282	0.978512	1.14754	0.579098	2.4619
	30168	28154	32735	33139	35144	34988	38623	37330	32935	32968	31423			82.7088	82.3841	74.9505	71.6315	86.2936	85.0575	78.0329	78.652	68.2825	68.636	66.4183				1.05734	1.04424	0.363404	1.84018	0.8234	0.536951	0.261965	0.463881	1.8544	0.217626	1.24972
	31752	32392	31033	35630	34100	35262	35800	36088	32525	33382	30823			84.106	82.3665	76.1719	75.4942	84.2643	84.2852	78.128	77.8518	68.8244	69.0502	67.7194				1.39139	0.651641	0.286829	0.438763	1.01091	0.54889	0.614893	0.686038	2.39822	0.64751	0.757872
	32086	30556	36169	34427	36161	36118	39168	37108	31024	32325	31002			81.7881	81.9895	76.7293	75.1189	85.578	84.8627	77.8809	79.4986	69.6519	69.9517	67.3727				2.4641	0.600665	0.326307	0.586076	1.02582	0.890423	0.45996	1.19516	2.08989	1.62417	1.64735
	31777	34571	31200	32209	38916	37231	36778	37131	29935	32744	33107			84.4153	82.0491	76.5109	73.6651	85.7197	86.0504	79.9605	79.5863	67.9332	71.5017	72.5543				0.875606	0.761355	1.29084	0.488004	0.196127	0.377551	1.08052	0.881004	0.909959	1.4647	1.92929
	28351	33464	33943	33468	37116	36304	38279	34098	34892	32347	34338			85.0795	82.7664	78.7383	75.5526	87.0184	87.2786	79.347	79.6482	68.9779	71.1587	68.1212				1.4089	0.344027	1.13004	0.224857	1.07819	1.09096	1.28973	0.13663	2.74416	0.953058	3.19655
	29311	33550	34596	31064	35967	35825	37333	37457	31195	35094	33099			94.4391	82.7216	85.2091	75.8849	87.9202	86.3019	82.5696	82.0703	76.852	77.9644	71.2042				0.858643	2.42801	0.412647	0.780391	0.61614	1.79716	0.90496	0.379357	1.55627	0.544517	0.896312
	29760	34342	33291	34783	36849	37245	36467	37069	32618	33454	32948			99.8065	99.1416	90.6779	90.3362	93.8726	91.4596	84.9382	86.2936	84.2727	86.076	78.3462				2.0339	1.4666	0.637877	0.565364	0.614636	2.14187	0.892769	2.12033	1.81106	1.24555	0.42852
	31822	33233	31076	32834	36007	39037	37389	39563	34087	33738	34272			126.878	106.936	117.273	98.0837	101.42	100.292	92.7674	94.3544	69.1601	100.933	89.2575				0.595659	0.915697	0.864013	0.67254	0.63944	0.848448	0.640382	1.03201	20.7467	1.70017	2.76645
	29908	32626	33173	31542	36361	35383	39255	36773	33926	32614	30147			139.534	137.741	128.681	130.168	113.619	113.387	106.867	106.009	99.3711	113.522	102.948				0.591516	1.21943	0.60612	1.61276	0.358961	1.45119	1.4145	1.25684	0.920722	1.69665	1.13578
	30003	35657	32789	36061	35962	39141	36379	38723	35212	31578	33578			156.779	147.924	146.241	138.511	125.049	123.139	117.102	118.4	113.307	120.783	122.184				0.923731	0.61286	1.59636	1.26805	0.94072	1.2586	1.07677	0.934281	2.98986	1.01138	0.456667
	30101	33341	34815	31752	36594	35829	37359	38275	32843	34915	36682			163.827	161.799	155.28	156.648	137.334	132.522	128.425	122.702	123.12	127.945	130.752				1.55974	0.593501	0.975771	1.32368	0.223405	1.90127	1.34914	0.699168	1.46305	2.69649	4.31051
	33486	35152	31117	32052	39524	34848	39010	37546	32753	35413	32853			170.919	166.161	162.506	158.946	130.944	132.772	125.227	127.846	126.085	131.856	132.056				0.870453	0.0798486	0.358401	0.596032	0.62538	0.86489	0.521662	0.831865	2.17556	1.46935	2.89539
	30254	32814	31608	34814	37457	36188	38787	36369	35701	31598	33336			174.129	174.445	166.086	164.457	132.57	134.476	126.479	126.138	128.34	131.404	128.238				0.502346	0.846599	0.662252	1.12332	0.449274	1.11724	0.220202	0.898368	4.0264	1.3138	3.02745
	31319	32636	32772	34733	37522	37557	36636	36054	34966	35933	33973			179.754	177.508	171.062	169.135	137.681	138.283	129.542	132.526	130.745	133.047	135.112				1.17365	0.228896	1.55958	1.35877	0.755256	2.16795	0.0889915	1.43666	0.705136	0.678515	1.69353
	30448	30654	33902	34234	37070	36806	37482	39031	35260	34599	34875			181.55	180.051	174.855	177.239	140.168	142.922	132.046	133.353	131.055	133.72	134.729				0.48973	1.90819	1.28054	0.0468668	0.922544	1.09421	0.364779	1.06477	2.63645	3.72965	3.92932
Channel_A3																											KD (nM)	20.2	28.4	22.2	31	30.3	35.4	31.6	32.3	35.7	27.4	16.3
	33307	34687	35510	32533	37302	38908	36436	34668	34380	34978	32218			83.8076	82.2246	75.303	73.7135	85.9198	86.8123	78.0311	78.4298	65.2622	68.5138	69.8267
	30536	28217	32746	32511	35374	34997	38277	37218	33235	33311	30628			82.7777	80.525	75.6628	74.3249	84.8618	85.6585	78.5462	79.5632	67.5053	68.4924	68.7862
	32120	32485	31022	34978	34310	35235	35452	36038	32807	33736	30021			81.8278	83.6677	76.0746	75.1069	83.6887	84.3994	77.1059	78.8927	64.0754	70.0189	68.4288
	32411	30674	36132	33773	36383	36067	38751	37043	31298	32637	30158			85.7904	80.8296	76.8076	75.3166	85.3058	86.2329	78.782	77.2036	67.7058	68.5294	69.7642
	32109	34684	31193	31576	39054	37161	36338	37044	30192	33045	32200			83.3404	80.5307	77.2704	74.123	85.7514	85.4523	77.8331	80.9791	67.1776	74.4226	70.1806
	28709	33530	33940	32887	37265	36249	37843	34007	35191	32603	33425			84.1099	82.2933	76.4919	75.1419	87.1278	85.9655	79.6495	79.9086	72.9878	72.3908	74.1877
	29650	33588	34623	30474	36122	35777	36850	37364	31478	35315	32154			93.4114	86.4509	85.4083	76.9697	89.1121	87.0407	80.8882	82.163	75.8592	79.0167	70.1333
	30093	34423	33306	34166	37004	37209	35964	36959	32883	33673	31986			103.155	100.464	91.3427	89.4077	92.6709	92.5818	86.102	82.9679	84.7114	84.2693	77.8792
	32168	33315	31064	32202	36214	38987	36890	39463	34356	33982	33325			127.366	107.428	118.329	97.5284	100.219	101.459	93.5576	96.4121	101.639	98.1764	91.0155
	30303	32679	33175	30914	36546	35321	38708	36695	34177	32891	29229			138.397	139.803	128.56	128.742	113.01	111.027	104.183	104.139	100.7	110.865	103.166
	30389	35678	32829	35423	36168	39069	35854	38681	35495	31858	32620			155.058	147.2	145.283	140.893	125.383	125.618	118.884	116.614	111.343	121.806	121.27
	30500	33346	34882	31115	36798	35756	36830	38265	33147	35186	35752			162.103	162.942	157.142	154.713	137.158	130.795	127.314	124.069	120.243	133.313	127.786
	33905	35117	31173	31423	39737	34722	38464	37546	33088	35684	31926			172.389	166.298	162.983	160.138	131.354	134.447	124.808	127.091	122.735	129.407	127.559
	30678	32799	31652	34188	37704	36064	38201	36359	36033	31858	32413			175.033	172.966	165.797	164.154	133.439	134.498	126.691	127.796	120.339	128.958	134.032
	31728	32626	32831	34093	37765	37455	36066	36000	35280	36194	33072			177.582	177.882	170.741	168.866	139.009	141.419	129.409	130.267	130.871	134.389	134.779
	30834	30652	33948	33570	37323	36717	36909	38990	35564	34863	33994			181.244	182.551	175.824	177.251	141.987	142.048	131.708	135.444	127.822	139.993	140.413
Channel_B1
	26523	27375	28348	26300	29319	30411	29029	27879	28101	28191	26876
	24253	21973	26140	26164	27653	27361	30403	29692	26770	26812	25553
	25470	25253	24704	28035	26726	27599	28118	28802	26695	27119	24853
	25526	23861	28636	27160	28182	28298	30739	29566	25520	25979	24854
	25330	27028	24804	25418	30353	28987	28695	29409	24336	26171	26651
	22497	25965	26742	26247	28980	28081	29648	26933	28457	25976	27575
	22812	25666	26721	24150	27807	27550	28904	29436	24941	27517	26323
	22691	25522	25257	26212	28043	28712	27714	28647	25504	25811	25656
	22472	23894	21819	24020	26869	28942	27811	29814	28058	25000	25508
	20419	21487	22479	20997	26110	25535	28204	27051	25202	23070	21701
	19548	22945	21093	23623	25086	27160	25311	27372	24848	21940	23094
	19062	20615	21908	19845	24569	24144	25063	26613	22822	23565	25214
	20838	21477	19217	19720	26872	23463	26582	25890	22743	23757	22214
	18614	19626	19242	21064	25383	24175	26225	24917	24592	21161	22147
	19084	19244	19878	20696	25065	25025	24469	24502	23734	23937	22600
	18390	17720	20252	20030	24533	24263	24834	26225	24139	23000	23124
Channel_B2
	25945	27455	28519	26732	28958	30465	29345	27715	28030	28386	27342
	23745	22180	26334	26910	27385	27358	30802	29719	26999	26999	25896
	24894	25520	24879	28619	26723	27632	28543	28795	26622	27306	25308
	25320	24099	28951	27682	28234	28257	31250	29472	25334	26374	25480
	24892	27261	24989	26005	30373	29031	29172	29483	24564	26599	26814
	22167	26335	27016	26878	28863	28211	30415	27070	28547	26302	28162
	22326	26406	27040	24924	27899	27915	29396	29535	24961	27993	26910
	22332	25818	25625	26799	28112	28606	28524	28885	25561	26084	26253
	22161	24450	22220	24757	26899	29254	28612	30142	27874	25238	26485
	20120	22056	22988	21769	26262	25572	28886	27124	25489	23562	22426
	19260	23446	21659	24327	25170	27539	26024	27602	25454	22362	23687
	18958	21114	22440	20390	24766	24569	25907	26962	23109	24244	25276
	20690	22000	19668	20455	27220	23880	27290	26078	22859	24328	22557
	18532	20083	19786	21889	25682	24683	27041	25379	24763	21734	23129
	18896	19810	20241	21564	25370	25352	25328	24723	24094	24605	23132
	18282	18480	20726	20795	24895	24533	25736	26704	24276	23648	23771
Channel_B3
	26135	27339	28538	26263	29097	30274	29058	27617	28426	28655	26296
	24030	22346	26290	26200	27675	27319	30482	29554	27305	27291	25072
	25344	25500	24877	28126	26931	27602	28347	28671	27217	27520	24600
	25291	24271	28915	27141	28429	28109	30839	29611	25699	26736	24619
	25228	27467	24930	25461	30478	29025	28996	29299	24828	26623	26255
	22508	26422	27185	26442	28970	28272	30043	26978	28467	26418	26947
	22649	26161	27046	24376	27926	27820	29153	29454	25258	28086	26221
	22373	25784	25589	26392	28325	28489	28039	29069	25737	26388	25520
	22372	24477	22147	24318	27144	29122	28168	29894	25650	25616	25627
	20449	21968	22997	21419	26440	25694	28696	27207	25583	23937	21730
	19599	23506	21742	23742	25291	27302	25523	27708	25798	22497	23069
	19299	21052	22370	20086	24916	24635	25618	26854	23508	24076	24836
	20866	21970	19678	19989	27336	23685	26939	26132	23306	24679	22192
	18746	20154	19829	21513	25790	24597	26617	25257	25548	22060	22135
	19255	19784	20295	21182	25442	25068	24943	24839	24302	24693	22539
	18529	18355	20700	20391	24941	24532	25366	26524	24703	23424	22814
	RNA Duplex			RNA/DNA Hybrid					RNA Duplex			RNA/DNA Hybrid						RNA Duplex			RNA/DNA Hybrid
	A	B	C	A	B	C			A	B	C	A	B	C				A	B	C	A	B	C
Channel A _1																	[HMG]
1	19656	18136	19450	20723	20016	21004			66.4336	71.1526	67.0774	68.8235	68.8518	68.9674			0.01	68.2687	69.6655	68.1097	70.899	69.561	69.7135
2	20085	17665	19982	19939	21099	19789			67.8327	70.3416	70.0023	69.7617	68.6142	67.9205			0.0268435	69.3091	70.1921	70.4342	70.4078	69.5097	70.3179
3	20148	18330	19308	20180	20271	20245			68.1254	66.6502	70.0283	70.8736	67.296	69.9071			0.0671089	69.6941	68.8967	71.2442	71.4428	68.5721	69.2738
4	20313	18557	19630	20263	21235	20207			70.2588	69.8274	68.3266	70.1142	68.5814	68.5813			0.167772	70.6892	70.5707	69.1848	70.9837	70.9983	69.6218
5	20245	18742	19387	20388	20373	20186			68.0947	69.0891	67.9674	69.6669	68.5594	67.788			0.41943	69.5466	71.0523	69.2603	69.7019	69.3079	69.0201
6	20472	19235	19394	19846	20038	20213			67.8884	68.6454	68.0061	68.9141	71.5345	70.5052			1.04858	68.9292	69.76	70.0166	70.4754	71.2647	71.2433
7	21008	18411	19157	20599	20314	19925			72.5291	73.2062	72.1354	69.4421	73.3883	71.0369			2.62144	74.2134	74.9923	74.7532	70.0344	74.2117	72.5522
8	20334	18525	18971	20580	20048	19759			83.8629	84.8892	79.8574	77.3979	82.1364	81.0217			6.5536	84.0077	86.1257	81.9118	78.3676	81.7297	82.4812
9	20495	18875	19331	20344	20781	20746			102.216	102.894	100.255	83.413	94.3429	90.6951			16.384	102.947	103.837	102.075	85.0657	94.3288	92.8807
10	21258	19434	20002	21665	21329	20917			123.743	127.416	120.409	95.9017	103.321	102.645			40.96	124.777	127.678	122.438	96.4925	104.001	103.519
11	21114	18909	20116	21280	21249	21594			144.427	147.642	141.672	107.352	113.743	116.291			102.4	146.491	148.643	143.368	108.63	115.845	115.896
12	20967	18516	20153	21805	21317	21174			158.442	159.527	155.979	121.473	126.786	126.45			256	158.618	158.781	156.453	121.331	125.77	125.69
13	21236	19079	19389	22255	21116	20820			164.983	165.438	161.244	128.116	131.812	131.956			640	164.377	164.74	162.793	129.075	133.302	132.345
14	20362	17876	20116	22827	21696	20853			169.333	169.848	165.858	133.649	138.919	139.597			1600	170.024	168.277	167.657	134.567	138.578	138.993
15	20662	21083	21512	22520	21697	22606			171.193	170.935	169.711	139.434	142.062	145.099			4000	171.481	171.071	170.473	139.586	142.35	142.861
16	19601	19136	19683	21839	22067	21775			173.558	166.791	173.506	144.637	142.342	141.561			10000	172.549	172.012	172.31	141.535	144.361	144.474
Channel A _2																	Anisotropy SD
	19297	17644	19215	20524	19755	20609			69.5803	68.1838	68.6145	71.3808	69.2318	70.1178				1.63737	1.48444	0.894	1.88146	0.919015	0.646914
	19915	17438	19724	19854	20866	19603			69.3362	70.068	71.7985	71.7001	69.5905	71.6383				1.463	0.138561	1.20774	1.11915	0.857861	2.0798
	19928	18173	19234	19995	20146	19888			70.4362	70.772	72.1226	72.1903	68.1545	69.6609				1.35919	2.08582	1.08717	0.676258	1.52823	0.892172
	20228	18351	19463	20168	21002	19953			71.757	71.5754	68.772	69.9751	73.011	70.0314				0.930521	0.902845	1.12294	1.62784	2.24229	0.907872
	20084	18588	19147	20096	20195	19969			70.201	71.6102	69.5687	69.2703	69.4186	69.5556				1.25943	1.75225	1.16965	0.450103	0.699715	1.07004
	20320	19057	19305	19689	19905	19991			69.1452	70.1705	69.1221	71.2807	70.7691	71.3129				0.951287	0.976359	2.57698	1.35236	0.429807	0.705883
	20792	18380	19092	20383	20167	19676			74.2166	75.3099	75.4762	70.005	74.1767	72.3761				1.68277	1.65045	2.34156	0.607537	0.841451	1.61061
	20185	18374	18940	20453	19876	19593			83.9779	86.105	81.7906	78.1059	81.4189	83.9708				0.161749	1.24705	2.11767	1.12375	0.368195	1.47478
	20345	18700	19325	20227	20644	20686			102.553	103.641	101.887	85.0124	94.6538	93.4249				0.989919	1.05418	1.92163	1.68	0.332219	1.97067
	21195	19229	20078	21539	21253	20618			126.293	127.975	124.316	97.1003	104.042	102.748				1.3415	0.280833	1.95759	0.599473	0.661091	1.42557
	21098	18904	19984	21150	21169	21374			146.86	149.771	142.903	108.762	117.953	115.563				1.90674	1.06984	1.96931	1.21691	2.10501	0.367653
	20822	18368	20040	21712	21124	20992			159.258	158.603	156.418	120.698	124.724	124.886				0.573103	0.675166	0.49285	0.575653	1.03146	0.782845
	21226	18984	19306	22167	21019	20674			164.226	164.737	164.716	127.569	133.522	132.568				0.546199	0.696863	1.76554	2.15195	1.39264	0.337956
	20211	17635	19987	22708	21488	20654			170.259	168.854	168.447	135.461	137.298	139.865				0.608901	1.92525	1.56271	0.906312	1.14736	1.28575
	20478	20795	21284	22256	21659	22459			172.292	170.014	170.545	139.442	142.764	143.045				0.711472	1.13085	0.729582	0.256642	0.36729	2.33642
	19457	19805	19990	21561	21709	21965			173.02	174.603	172.913	138.668	144.579	148.254				1.30947	4.52232	1.58699	2.99134	1.91947	3.42962
Channel A_3
	19232	17533	18983	20417	19559	20419			68.7921	69.6601	68.637	72.4928	70.5992	70.0553
	19870	17384	19480	19645	20756	19464			70.7583	70.1666	69.5018	69.7616	70.3242	71.395
	19810	18053	19015	19880	20176	19704			70.5207	69.2678	71.5817	71.2644	70.2657	68.2535
	20051	18148	19405	20159	20908	19860			70.0517	70.3092	70.4557	72.8616	71.4025	70.2527
	19859	18382	18996	20038	20132	19825			70.3441	72.4578	70.245	70.1684	69.9456	69.7167
	20186	18955	19186	19594	19761	19893			69.7539	70.4641	72.9216	71.2314	71.4905	71.9118
	20675	18230	19024	20299	20101	19651			75.8946	76.4609	76.6479	70.6561	75.0701	74.2436
	20032	18203	18889	20359	19850	19403			84.1823	87.383	84.0875	79.5992	81.6338	82.4511
	20315	18557	19199	20156	20438	20534			104.074	104.975	104.084	86.7717	93.9898	94.5221
	20938	19085	19878	21425	21079	20555			124.294	127.645	122.588	96.4754	104.641	105.164
	20990	18759	19958	20997	21049	21167			148.186	148.517	145.528	109.775	115.84	115.833
	20691	18261	19920	21639	21059	20882			158.153	158.212	156.963	121.822	125.8	125.734
	21126	18796	19223	22098	20896	20471			163.922	164.044	162.42	131.54	134.571	132.511
	20021	17485	19859	22478	21379	20395			170.481	166.129	168.668	134.589	139.515	137.516
	20199	20647	20675	22125	21458	22157			170.959	172.263	171.165	139.882	142.224	140.437
	19865	20157	19911	21059	21341	21318			171.07	174.644	170.509	141.3	146.162	143.608
Channel B_1
	16198	14747	15999	16962	16382	17185
	16486	14397	16301	16277	17280	16239
	16524	15096	15750	16422	16664	16520
	16559	15146	16090	16525	17393	16551
	16605	15329	15907	16648	16688	16571
	16801	15752	15911	16240	16276	16466
	17016	14884	15534	16831	16414	16207
	15953	14492	15052	16442	15805	15626
	15277	14043	14488	15981	15833	15968
	14932	13514	14179	16435	15850	15573
	14016	12443	13454	15638	15342	15482
	13399	11798	12965	15412	14849	14763
	13333	11964	12297	15446	14508	14299
	12635	11077	12600	15605	14620	14026
	12757	13026	13335	15154	14496	14979
	12025	11956	12077	14489	14732	14568
Channel B_2
	15761	14468	15737	16678	16151	16807
	16277	14223	16009	16119	17042	15918
	16237	14793	15597	16211	16521	16240
	16420	14904	15933	16454	16988	16276
	16375	15095	15639	16428	16502	16311
	16617	15539	15788	16004	16203	16248
	16761	14771	15336	16628	16259	15944
	15831	14325	14946	16308	15701	15367
	15151	13884	14418	15818	15715	15801
	14784	13351	14081	16285	15762	15346
	13913	12368	13321	15482	15108	15355
	13277	11733	12877	15379	14798	14699
	13354	11927	12130	15408	14374	14175
	12510	10957	12432	15447	14544	13882
	12606	12880	13164	14976	14443	14965
	11954	12116	12285	14539	14405	14430
Channel B_3
	15743	14317	15546	16539	15929	16655
	16175	14175	15914	16037	16917	15816
	16137	14758	15443	16160	16447	16154
	16355	14792	15810	16313	16989	16190
	16185	14892	15486	16339	16426	16186
	16479	15443	15523	15929	16053	16141
	16588	14603	15231	16529	16165	15840
	15702	14141	14810	16165	15671	15283
	15065	13727	14237	15685	15587	15637
	14685	13263	14007	16227	15607	15197
	13792	12315	13209	15327	15110	15195
	13233	11677	12781	15280	14709	14588
	13302	11831	12153	15194	14249	14038
	12385	10944	12345	15327	14383	13796
	12479	12711	12766	14870	14330	14869
	12269	12330	12316	14099	14100	14183
	13 bp Hairpin			9 bp Hairpin			5 bp Hairpin					13 bp Hairpin			9 bp Hairpin			5 bp Hairpin					13 bp	9 bp	5 bp
	1	2	3	1	2	3	1	2	3			1	2	3	1	2	3	1	2	3			A	A	A
Channel_A																						[HMG] (nM)
	32619	32567	34808	20972	26194	25413	23897	23325	22841			6.91027	11.9685	24.6383	21.9685	26.6043	21.4777	23.2691	24.2437	34.9264		0.0214748	14.5057	19.5251	24.4037
	33905	34130	35191	25951	26928	27508	23502	24670	24915			4.36356	6.95146	12.9036	21.3906	23.3887	23.3771	22.8399	25.7886	28.719		0.0536871	8.07287	13.7485	19.2276
	31569	34871	34589	25978	23713	26840	24571	24228	21962			6.17845	6.66428	8.91622	21.6885	21.8913	20.3164	24.461	26.5888	26.4815		0.134218	7.25298	12.423	17.4987
	33749	34816	35588	25174	27658	27265	25163	24972	22223			7.00057	5.6937	11.4296	21.9934	22.2826	20.8877	27.0768	25.4608	24.6966		0.335544	8.04129	13.0389	18.5685
	32419	35124	34957	27033	26156	28330	24603	26070	23630			8.5227	9.01397	12.7615	24.6613	24.0423	23.7761	24.5768	27.3769	26.1244		0.838861	10.0994	15.4789	20.4884
	33319	35427	35585	25892	27141	26694	23698	25504	24986			10.7404	11.2662	11.6169	26.1318	24.653	22.3875	27.6854	26.7245	28.8415		2.09715	11.2078	16.3383	20.8006
	30834	35495	32726	26284	25682	26586	23059	24437	23892			14.7923	15.3215	16.2807	30.2615	29.0894	29.1097	30.3927	30.939	27.8211		5.24288	15.4648	20.6212	25.2105
	33919	36411	32988	24697	25382	27459	24143	22572	24435			21.4083	21.0553	21.3021	36.6347	34.3729	34.5754	33.8931	33.718	35.0964		13.1072	21.2553	26.3307	30.7699
	33555	38289	35028	26686	25878	26751	23043	23415	23029			32.7487	29.9027	32.3944	49.5017	48.6037	45.8868	42.3499	43.8014	40.0038		32.768	31.6819	37.2662	43.4999
	33350	36860	34868	25270	26722	26224	21311	21521	21047			42.4881	43.4227	41.1597	60.2276	60.4446	61.9107	57.3252	56.9905	52.8113		81.92	42.3568	48.27	53.944
	32274	37167	35772	26357	25120	27092	19035	21180	20148			55.2994	53.2944	55.7075	71.9256	76.57	74.4374	70.8103	70.9716	70.3125		204.8	54.7671	60.3092	68.0677
	33854	36862	34809	26191	27210	26187	18367	19398	18834			63.7072	63.7656	62.6152	82.0653	82.1732	81.4768	78.9015	80.5004	79.6504		512	63.3626	69.482	75.6179
	35590	38942	34084	26615	26752	26316	19669	20224	17691			73.3172	71.1981	71.7001	89.2533	87.7838	85.5808	91.1459	90.8843	88.3012		1280	72.0718	77.3838	82.9124
	35704	40973	34401	25867	28480	25823	19015	19307	16646			76.5281	77.3393	78.2393	91.6785	89.762	91.6645	93.9589	90.898	91.4582		3200	77.3689	82.419	86.5599
	39749	39845	37073	28368	27837	28326	19928	20442	19405			80.0233	81.1641	81.1119	93.6384	94.2405	91.2253	95.9093	97.1606	94.6738		8000	80.7664	85.3048	89.6636
	34828	44619	37421	30229	25941	29860	18213	19939	19188			77.2979	78.8811	76.5178	93.4159	94.1141	94.9313	94.5614	93.1049	93.0031		20000	77.5656	82.9383	88.0159
Channel_B
	31952	31425	32356	19648	24209	23843	22303	21707	20604
	33465	33428	33863	24354	25123	25665	21962	22855	22885
	30991	34183	33680	24358	22221	25268	22852	22393	20305
	33050	34228	34395	23583	25888	25625	23224	23157	20654
	31604	34191	33652	25127	24356	26401	22874	24040	21870
	32268	34256	34373	23963	25228	24978	21833	23563	22942
	29505	33912	31178	24034	23564	24392	21077	22301	22003
	31830	34204	30966	22168	22933	24795	21844	20433	22031
	30461	35048	31831	23080	22439	23378	20344	20586	20470
	29432	32442	30890	21195	22399	21890	18023	18218	18031
	27453	31797	30393	21385	20116	21826	15493	17231	16422
	28115	30608	28998	20652	21449	20683	14612	15363	14952
	28763	31661	27672	20568	20759	20547	15120	15558	13708
	28595	32740	27419	19855	21978	19822	14503	14852	12785
	31523	31498	29311	21656	21215	21770	15117	15453	14771
	27833	35499	29971	23091	19777	22713	13868	15244	14674
									Average Anisotropy
	13 bp Hairpin		9 bp Hairpin		5 bp Hairpin					13 bp Hairpin		9 bp Hairpin		5 bp Hairpin
	B	C	B	C	B	C				B	C	B	C	B	C
Channel_A									[HMG] (nM)
	32226	32242	23072	24647	24389	20864			0.0214748	7.19787	9.32011	23.4595	24.6498	29.6046	31.594
	31030	31631	24367	22689	20174	21016			0.0536871	8.82199	9.9526	24.9171	28.2326	26.7363	30.0111
	30110	29671	22742	24245	21734	20202			0.134218	10.4659	9.46668	27.2	26.7217	30.0114	29.6986
	30312	31379	22943	23189	20781	19788			0.335544	10.819	10.0562	26.723	28.1029	29.5242	31.288
	30001	30655	21877	24908	20441	19057			0.838861	13.4637	11.7525	29.2908	27.1014	32.4934	30.5302
	31398	31653	22940	23683	19298	19949			2.09715	16.3918	16.4576	31.9873	32.1464	30.9233	31.1141
	30209	33547	21091	23555	19333	18461			5.24288	21.5582	18.2284	33.9404	35.9012	38.5537	33.3391
	30440	32071	22605	23343	19323	19916			13.1072	28.9007	26.312	47.0099	46.2736	47.8387	41.2153
	30783	31231	22665	23234	16119	18121			32.768	41.2491	36.5967	63.591	55.2175	53.4991	55.0303
	30826	32651	21430	22699	17173	17822			81.92	52.1998	47.1073	74.3871	71.6576	70.8983	64.7976
	30868	31307	22508	23892	17516	16867			204.8	65.0444	61.3726	88.4547	84.4423	83.7888	79.5556
	31062	31541	22245	22324	15355	15837			512	73.8337	71.4294	94.2035	93.9762	92.6893	91.4772
	31366	33027	23465	23734	15837	15711			1280	80.3646	79.7262	97.9766	96.4116	100.265	97.5127
	33790	34194	24063	23554	16721	15446			3200	87.3798	87.0954	101.044	103	102.269	103.674
	34487	36383	25154	25963	15834	16528			8000	89.4609	92.1519	105.906	104.7	105.738	107.915
	37547	36439	26091	24991	16341	15605			20000	93.5159	93.0634	109.384	109.111	104.64	106.49
Channel_B
	31540	31357	21521	22910	22344	19004
	30223	30705	22632	20870	18638	19231
	29184	28844	20982	22400	19888	18503
	29349	30451	21197	21338	19043	18040
	28821	29599	20061	22987	18570	17412
	29903	30140	20871	21537	17612	18196
	28336	31777	19080	21188	17257	16730
	27945	29666	19691	20377	16792	17641
	27264	28036	18829	19768	13782	15426
	26455	28434	17267	18431	13974	14755
	25538	26173	17433	18714	13745	13394
	25067	25627	16955	17026	11753	12163
	24851	26214	17698	17979	11869	11865
	26250	26585	17995	17519	12462	11467
	26636	27890	18559	19220	11688	12127
	28673	27862	19066	18276	12099	11495
[truncated: 16 more columns]

## Sheet: Fig4
a) Competition Experiments
	Lab. DNA with unlab. RNA			Lab. RNA with unlab. DNA					Lab. DNA with unlab. RNA			Lab. RNA with unlab. DNA						Lab. DNA with unlab. RNA							Lab. RNA with unlab. DNA
	A	B	C	A	B	C			A	B	C	A	B	C				A	B	C	Avg	SD			A	B	C	Avg	SD
Channel_A1																	[Unlabeled RNA] (nM)							[Unlabeled DNA] (nM)
	39999	40571	40333	36657	36030	37677			80.7674	85.1755	85.2657	81.654	84.4598	80.0209			0.01	80.4156	83.075	83.7534	82.4147	1.76417		0.01	81.8963	82.8246	81.1956	81.9721	0.817137
	40532	39318	34836	37552	38879	36565			88.1021	81.4552	81.7635	81.3603	80.8789	79.912			0.038147	88.5434	81.424	81.3075	83.7583	4.14444		0.0476837	82.3165	81.7576	79.5883	81.2208	1.44114
	41227	38615	36391	37769	38351	38146			85.5276	78.7331	81.5798	84.5448	79.653	76.7696			0.0762939	85.0957	78.6679	82.9485	82.2374	3.27241		0.0953674	83.732	80.7732	78.1091	80.8714	2.81274
	40529	36526	38801	39519	37375	37680			85.1437	77.103	81.6602	83.18	82.1349	82.1523			0.152588	82.0643	77.4058	83.7223	81.0641	3.27485		0.190735	83.8637	82.5777	80.7601	82.4005	1.55937
	39813	36577	36631	39310	41179	37582			81.2173	77.5985	84.357	80.8215	84.0938	82.065			0.305176	83.5648	77.7624	81.8969	81.0747	2.98733		0.38147	83.6186	83.6378	81.2134	82.8232	1.39424
	40677	37651	39816	37710	37808	41781			84.871	75.2753	79.4284	81.8128	82.486	79.8782			0.610352	86.5289	75.7278	81.9486	81.4018	5.4213		0.762939	83.5413	83.9052	79.2136	82.22	2.61
	41195	38373	37712	36248	41386	39814			75.1296	82.6627	78.5942	79.7825	81.5363	76.5577			1.2207	76.959	81.85	81.9578	80.2556	2.85545		1.52588	81.0244	81.5216	77.6337	80.0599	2.11579
	41567	38042	39525	41896	40655	36247			79.9345	86.4766	83.2686	78.8873	79.3126	75.5868			2.44141	81.4407	85.111	81.5997	82.7171	2.07469		3.05176	78.9189	79.5417	76.309	78.2565	1.71511
	39811	40050	37846	38886	34305	37087			80.183	77.2002	79.3938	78.4427	79.5351	75.0457			4.88281	82.898	77.8935	82.1809	80.9908	2.70621		6.10352	78.4306	80.1928	75.8512	78.1582	2.18357
	39591	40219	37416	38969	37759	38347			81.1665	79.3965	84.8687	74.081	77.3253	73.3759			9.76562	80.8227	76.7171	81.3726	79.6375	2.54404		12.207	74.1694	76.4417	72.8873	74.4995	1.80004
	40889	37090	38616	36136	38206	36178			76.5673	73.7105	79.8663	69.047	71.2392	67.6108			19.5312	74.8112	73.607	76.7947	75.071	1.60966		24.4141	69.7892	69.9615	68.4803	69.4104	0.810028
	40433	38910	40293	37023	33543	36099			69.4414	75.6712	75.5101	66.4994	66.9431	67.303			39.0625	70.5074	76.2844	75.2911	74.0276	3.0888		48.8281	67.4277	66.275	65.7641	66.4889	0.85217
	40212	35773	40559	38068	38419	37677			69.1236	71.1799	72.1615	62.7809	63.2018	62.9314			78.125	69.4746	71.1065	70.8661	70.4824	0.880997		97.6562	64.2623	64.2279	63.9861	64.1587	0.150538
	40853	34253	37972	37556	37902	38003			65.9303	69.9145	69.5458	65.4662	64.9258	62.9796			156.25	66.1722	68.1932	68.8347	67.7334	1.38954		195.312	62.4102	63.3305	62.9511	62.8973	0.462532
	41583	38254	38979	37677	37826	38551			60.8663	62.184	63.0579	63.5826	64.6346	62.1591			312.5	61.8306	63.7477	64.3387	63.3056	1.31119		390.625	61.8606	62.8492	61.8042	62.1713	0.587744
	40350	36306	37149	35543	37355	35727			60.1781	59.8516	59.8045	61.6842	62.0392	60.1892			625	59.5013	60.4902	60.6083	60.1999	0.607906		781.25	61.6616	63.3273	60.6271	61.872	1.36236
	41210	34758	39647	35988	37488	34990			53.7887	61.8332	56.8451	61.9379	62.9956	61.7334			1250	54.7007	61.0291	58.6962	58.142	3.20041		1562.5	61.7108	62.9035	60.5007	61.705	1.20142
	40611	37492	36125	36400	36149	36779			57.2464	60.9664	61.674	61.0819	61.5466	59.7056			2500	57.7812	61.1214	60.5086	59.8037	1.77817		3125	61.6266	61.6805	60.7081	61.3384	0.546554
	41470	37753	37347	38640	37071	40348			58.5737	61.5388	59.4721	63.2763	62.7334	61.3973			5000	58.271	61.5139	60.003	59.9293	1.62271		6250	61.3527	62.1896	59.8825	61.1416	1.1679
	40902	34668	36351	37412	36436	36199			58.4043	58.6087	58.107	56.6378	64.083	57.5768			10000	57.8514	59.0356	59.102	58.663	0.703612		12500	56.5953	64.8038	58.7332	60.0441	4.25841
Channel_A2
	37143	37105	37414	37202	39165	36122			79.6409	81.954	81.4925	80.9908	81.8716	81.9371
	39832	39429	34884	37163	38787	36876			88.685	81.7031	80.7032	83.0588	81.9505	77.7402
	36767	38791	36487	37456	38305	38500			85.294	77.6768	83.9477	82.9304	82.5974	78.8197
	36296	36737	38944	39276	37402	38096			80.6741	76.7009	86.9893	84.6035	84.0291	79.8949
	38554	36834	36813	39119	41281	38018			84.3168	76.7328	79.2519	84.8142	83.2352	80.4393
	37068	37945	40079	37599	37966	42266			88.8421	76.5841	82.6735	84.5555	87.3574	77.8254
	39925	38716	38049	36208	41586	40315			78.8637	83.6583	85.2912	82.1971	81.8502	80.5676
	38503	38429	39900	41921	40922	36797			81.4582	84.2345	82.3684	79.4088	79.5223	77.4494
	39441	40480	38282	38982	34632	37699			84.8946	76.7368	85.7458	79.5718	81.6854	76.0556
	39860	40725	37906	39091	38105	38995			82.0678	74.9358	79.2364	75.3019	75.4594	71.3441
	39266	37644	39155	36290	38561	36880			73.986	71.206	76.8437	69.7733	72.5351	67.9438
	37889	39537	40874	37251	33946	36872			71.3115	74.961	73.0428	67.6026	66.6481	64.6785
	38619	36461	41208	38364	38892	38506			68.7461	71.5786	70.5793	66.643	64.5576	64.8139
	38333	34976	38666	37866	38453	38852			66.3134	67.4238	67.2607	61.1995	62.5567	63.1378
	41200	39021	39733	37975	38444	39467			62.9543	64.9159	66.6052	61.2788	62.2989	61.339
	38553	37128	37979	35895	38039	36745			59.0686	60.7217	60.3992	63.2709	65.3667	61.0323
	41724	35618	40526	36372	38214	36052			56.3101	60.9252	58.9999	61.6083	63.1078	58.4263
	37940	38412	37033	36822	36891	37915			57.4384	62.1488	60.8625	61.9049	60.7274	61.1218
	39495	38738	38285	39086	37867	41533			58.8019	61.5939	59.7822	60.6139	61.9639	59.0458
	38311	35690	37368	37923	37288	37441			57.5429	58.7738	59.4905	56.7251	64.0126	58.4153
Channel_A3
	37976	37362	36923	37398	39073	35693			80.8386	82.0956	84.5021	83.044	82.1423	81.6287
	40629	39723	34378	37320	38729	36447			88.8432	81.1138	81.4559	82.5303	82.4435	81.1127
	37541	39065	35981	37585	38237	38069			84.4655	79.5937	83.318	83.7207	80.0692	78.738
	37091	37015	38431	39400	37322	37649			80.3751	78.4136	82.5174	83.8075	81.5691	80.233
	39377	37113	36280	39239	41175	37565			85.1603	78.9559	82.0819	85.22	83.5845	81.1357
	37874	38246	39500	37695	37876	41827			85.8737	75.3239	83.7438	84.2556	81.8722	79.9371
	40653	39030	37423	36311	41500	39922			76.8838	79.2291	81.9881	81.0938	81.1782	75.7759
	39284	38739	39278	42019	40818	36394			82.9294	84.622	79.1621	78.4607	79.7902	75.8909
	40203	40795	37635	39109	34522	37293			83.6164	79.7434	81.4031	77.2773	79.3578	76.4522
	40607	41001	37226	39235	38019	38593			79.2339	75.819	80.0129	73.1251	76.5405	73.9419
	40014	37921	38492	36442	38534	36494			73.8804	75.9044	73.6741	70.5473	66.1104	69.8863
	38627	39819	40240	37367	33908	36452			70.7693	78.2211	77.3204	68.1811	65.2338	65.3109
	39334	36700	40537	38433	38860	38087			70.5541	70.5609	69.8575	63.363	64.9241	64.2128
	39060	35217	37992	37985	38371	38469			66.273	67.2415	69.6977	60.5649	62.5092	62.7359
	41925	39267	39055	38163	38356	39098			61.6711	64.1432	63.3529	60.7203	61.6142	61.9143
	39255	37401	37301	36073	37927	36330			59.2571	60.8972	61.6211	60.0296	62.576	60.6597
	42471	35907	39821	36572	38108	35640			54.0033	60.329	60.2437	61.5863	62.607	61.3423
	38686	38671	36363	37028	36790	37495			58.6587	60.249	58.9893	61.893	62.7677	61.2968
	40244	38976	37633	39332	37766	41150			57.4373	61.4089	60.7548	60.1679	61.8714	59.2046
	39118	35919	36690	38158	37176	37020			57.6071	59.7243	59.7083	56.4229	66.316	60.2074
Channel_B1
	31655	31713	31519	28938	28220	29880
	31424	31056	27492	29669	30759	29007
	32194	30735	28734	29575	30446	30530
	31683	29206	30630	31064	29465	29704
	31468	29206	28699	31105	32286	29634
	31823	30261	31629	29756	29777	33148
	33123	30207	30028	28766	32682	31884
	32973	29628	31061	33332	32306	29107
	31558	32015	30067	30976	27243	29827
	31297	31952	29272	31426	30173	30986
	32744	29942	30638	29559	31059	29714
	33037	31238	32363	30504	27602	29675
	32886	29086	32886	31698	31952	31359
	33714	27950	31017	31034	31368	31626
	34814	31907	32431	31301	31331	32157
	33848	30484	31196	29688	31170	29969
	35206	29020	33576	30038	31196	29222
	34353	31380	30175	30456	30206	30894
	34947	31547	31392	32129	30872	33729
	34485	29212	30674	31702	30227	30592
Channel_B2
	29488	29267	29549	29423	30899	28493
	30831	31122	27612	29222	30594	29433
	28730	30967	28619	29463	30159	30636
	28732	29408	30287	30750	29330	30223
	30209	29483	29258	30609	32444	30115
	28679	30385	31549	29441	29496	33727
	31766	30392	29732	28540	32811	31923
	30412	30118	31435	33303	32499	29394
	30854	32401	29876	30954	27337	30233
	31430	32763	30128	31416	30610	31691
	31674	30605	31331	29624	31233	30262
	30795	31805	33059	30596	27957	30537
	31617	29612	33562	31596	32221	31878
	31600	28742	31789	31672	32039	32318
	34289	32295	32727	31756	32055	32998
	32443	31097	31839	29847	31442	30749
	35389	29815	34110	30387	31790	30394
	32076	32042	31005	30737	30898	31720
	33261	32365	32152	32747	31604	34953
	32380	30059	31408	32127	30940	31566
Channel_B3
	30048	29458	28916	29408	30803	28179
	31434	31406	27154	29389	30506	28816
	29403	31018	28272	29499	30320	30300
	29386	29488	30265	30916	29470	29840
	30781	29521	28606	30668	32329	29698
	29547	30735	31000	29541	29882	33179
	32526	31022	29515	28710	32805	32041
	30901	30328	31225	33470	32392	29200
	31563	32378	29731	31256	27429	29874
	32275	32903	29523	31726	30448	31135
	32287	30424	31077	29683	31784	29781
	31443	31739	32156	30641	28038	30135
	32038	29892	33083	31949	32161	31585
	32203	28955	31020	31829	31975	32036
	35020	32570	32467	31964	32044	32636
	33016	31310	31162	30273	31599	30434
	36261	30108	33398	30556	31747	29798
	32593	32433	30607	30910	30635	31353
	34024	32581	31517	32995	31528	34615
	33056	30170	30819	32354	30646	31052
b) Stoichiometry Reactions
RNA Bulge(0+1)											dsDNA (Consensus)
c) Electrostatic interactions
																					Linear regression
			K_D					K_A					log(K_A)							All values
	[Salt] (M)		Average	A	B	C	D	Average	A	B	C	D	Average	A	B	C	D	log[Salt]			Slope	error	y-int	err	r2
	dsDNA																			dsDNA	-5.657	0.35	4.47	0.24	0.934
	0.15		1.025e-09	1.2e-09	8e-10	1.1e-09	1e-09	9.92008e+08	9.7561e+08	8.33333e+08	1250000000	9.09091e+08	8.9914	8.98928	8.92082	9.09691	8.95861	-0.823909		RNA	-6.05	0.39	3.09	0.27	0.927
	0.18		1.6e-09	1.3e-09	1.5e-09	1.6e-09	2e-09	6.71474e+08	6.25e+08	7.69231e+08	6.66667e+08	625000000	8.82543	8.79588	8.88606	8.82391	8.79588	-0.744727		ssDNA	-3.029	0.246	3.596	0.242	0.91524
	0.21		3.9e-09	3.5e-09	2.8e-09	5.3e-09	4e-09	2.71987e+08	2.5641e+08	2.85714e+08	3.57143e+08	1.88679e+08	8.42336	8.40894	8.45593	8.55284	8.27572	-0.677781		dsNeg	-3.8488	0.231	2.958	0.227	0.952
	0.24		1.1975e-08	1.2e-08	1.23e-08	7.8e-09	1.58e-08	9.40866e+07	8.35073e+07	8.33333e+07	8.13008e+07	1.28205e+08	7.96514	7.92172	7.92082	7.91009	8.10791	-0.619789
	0.27		2.5775e-08	2.22e-08	2.23e-08	3.36e-08	2.5e-08	3.96118e+07	3.87973e+07	4.5045e+07	4.4843e+07	2.97619e+07	7.59195	7.5888	7.65365	7.6517	7.47366	-0.568636
	IL2.Rep.0+1 RNA
	0.15		9.575e-09	1.04e-08	1.34e-08	5.6e-09	8.9e-09	1.13448e+08	1.04439e+08	9.61538e+07	7.46269e+07	1.78571e+08	8.03163	8.01886	7.98297	7.8729	8.25181	-0.823909
	0.18		2.3025e-08	2.51e-08	3.23e-08	1.23e-08	2.24e-08	4.88831e+07	4.34311e+07	3.98406e+07	3.09598e+07	8.13008e+07	7.65975	7.6378	7.60033	7.4908	7.91009	-0.744727
	0.21		6.6075e-08	6.03e-08	1.092e-07	3.33e-08	6.15e-08	1.77264e+07	1.51343e+07	1.65837e+07	9.15751e+06	3.003e+07	7.20974	7.17996	7.21968	6.96178	7.47756	-0.677781
	0.24		1.39175e-07	1.624e-07	2.055e-07	7.62e-08	1.126e-07	7.83309e+06	7.1852e+06	6.15764e+06	4.86618e+06	1.31234e+07	6.86277	6.85644	6.78941	6.68719	7.11805	-0.619789
	0.27		3.26125e-07	4.155e-07	3e-07	2.494e-07	3.396e-07	3.204e+06	3.06631e+06	2.40674e+06	3.33333e+06	4.00962e+06	6.49851	6.48662	6.38143	6.52288	6.6031	-0.568636
	ssDNA (consensus)
	0.05		4.3575e-08	2.63e-08	2.48e-08	6.66e-08	5.66e-08	2.90773e+07	2.29489e+07	3.80228e+07	4.03226e+07	1.5015e+07	7.43072	7.36076	7.58004	7.60555	7.17653	-1.30103
	0.1		1.59225e-07	1.758e-07	1.376e-07	1.7e-07	1.535e-07	6.27962e+06	6.28042e+06	5.68828e+06	7.26744e+06	5.88235e+06	6.79598	6.79799	6.75498	6.86138	6.76955	-1
	0.15		6.5195e-07	5.305e-07	5.78e-07	8.046e-07	6.947e-07	1.59796e+06	1.53386e+06	1.88501e+06	1.7301e+06	1.24285e+06	6.1984	6.18579	6.27531	6.23807	6.09442	-0.823909
	0.2		3.3685e-06	1.176e-06	3.168e-06	5.277e-06	3.853e-06	413092	296868	850340	315657	189502	5.54475	5.47256	5.92959	5.49921	5.27761	-0.69897
	dsDNA (Negative)
	0.05		1.5075e-08	1.02e-08	1.7e-08	1.18e-08	2.13e-08	7.69859e+07	6.6335e+07	9.80392e+07	5.88235e+07	8.47458e+07	7.8777	7.82174	7.9914	7.76955	7.92812	-1.30103
	0.1		1.18175e-07	1.27e-07	1.32e-07	9.17e-08	1.22e-07	8.70423e+06	8.46203e+06	7.87402e+06	7.57576e+06	1.09051e+07	6.93518	6.92747	6.8962	6.87943	7.03763	-1
	0.15		5.8685e-07	3e-07	6.694e-07	9.13e-07	4.65e-07	1.90663e+06	1.70401e+06	3.33333e+06	1.49388e+06	1.09529e+06	6.24205	6.23147	6.52288	6.17431	6.03953	-0.823909
	0.2		3.29668e-06	5.234e-06	4.4487e-06	1.372e-06	2.132e-06	362011	303336	191058	224785	728863	5.49438	5.48192	5.28117	5.35177	5.86265	-0.69897
dsDNA Titrations
	150 mM				180 mM				210 mM				240 mM				270 mM						150 mM				180 mM				210 mM				240 mM				270 mM							150 mM
	A	B	C	D	A	B	C	D	A	B	C	D	A	B	C	D	A	B	C	D			A	B	C	D	A	B	C	D	A	B	C	D	A	B	C	D	A	B	C	D				A	B	C	D
Channel_A1																																													[HMG]
	34168	34152	33002	34728	36214	33984	33744	33976	34088	30531	34166	33227	30900	33413	31948	33599	32792	33944	28963	32534			70.1508	70.7982	70.6135	69.7349	70.6587	75.5448	69.7947	80.1252	72.9846	72.492	74.1284	69.5211	74.2783	73.4562	71.9025	69.1852	71.3821	73.1202	73.2145	73.8999			0.01	69.5439	70.0443	68.7072	69.6058
	32206	33700	32396	32758	34920	33693	33898	34158	30600	31912	32764	33142	33395	32903	32801	31827	31792	32461	32692	30754			70.1657	70.516	69.8572	70.909	72.6468	68.5175	71.6486	71.9181	71.6207	71.2036	69.0697	71.1118	70.4322	71.9012	71.2934	69.3628	72.4438	71.2216	70.4216	74.3115			0.0268435	69.9275	70.4798	69.2604	70.0249
	31378	33524	30578	33591	31464	31103	33712	32520	31227	33119	32877	33609	33484	32624	33668	32971	31868	31751	32684	32776			71.6593	71.5877	67.928	73.0101	72.0034	71.1374	69.5749	70.2862	71.9859	70.4075	72.006	70.4111	72.1674	70.2566	71.8977	70.5971	72.5613	74.4985	70.1626	69.8324			0.0671089	71.6912	70.8126	70.182	70.5116
	33775	30254	33952	32493	35516	35253	33052	32490	32051	33350	33314	32270	33538	31130	31414	35054	33591	33509	32450	30658			71.4697	72.4287	67.4303	71.8384	73.4677	70.677	70.82	70.08	73.7806	72.0804	72.0517	69.9668	73.5606	73.0432	72.5099	68.2958	93.4316	71.6373	92.7446	71.111			0.167772	71.0901	72.0945	68.0276	71.3063
	33036	32040	29657	32035	34566	35549	31905	32536	30937	30809	33185	33384	32588	34732	33330	33724	31486	32502	33114	33221			71.9001	72.47	72.9935	69.4976	76.3562	71.1172	75.4801	70.7403	74.4037	71.3058	71.3212	70.7057	73.9749	73.9562	72.1037	72.5248	71.2955	73.4568	72.2597	71.5736			0.41943	72.7852	71.9671	70.6393	70.1818
	33969	32900	31335	31182	31060	32092	29943	36604	31469	31598	31101	33221	32029	30067	34626	33176	34964	34079	33203	33072			76.0647	76.0342	74.6378	74.734	76.9659	77.2912	76.8253	74.8958	75.4349	76.5217	74.137	73.1382	75.02	75.1514	74.14	71.908	73.1052	72.6344	72.6827	72.7348			1.04858	75.3081	75.5809	74.442	74.4454
	32813	31878	31030	32589	32897	30092	34349	32039	32779	30740	32074	33688	33426	31450	36975	31579	30727	32472	32775	31661			78.4201	81.8852	80.7671	81.9672	84.6	80.8967	80.3045	78.4118	77.6985	78.7915	77.0227	75.2077	76.7744	76.5142	73.3447	74.5745	74.3436	74.7392	73.4105	73.5204			2.62144	81.1175	82.7726	80.2462	81.5661
	33033	30862	32853	33835	32085	31951	33045	35748	31779	32461	32314	35720	30377	31905	31707	32258	32924	31401	33134	33486			87.3786	86.73	86.7795	85.8874	87.372	83.6936	87.1466	83.0633	84.2229	81.4119	82.3182	79.5189	81.8977	81.0981	80.2538	76.9561	77.0336	77.5853	77.462	74.8077			6.5536	87.8969	86.9474	86.256	85.0531
	33364	32120	31709	34798	32191	33391	33964	32372	31407	32338	33341	32587	34651	30684	32125	31492	33344	31873	33950	34273			88.7626	88.8536	86.0966	86.167	89.3413	89.2044	84.6857	86.5059	87.508	87.7072	85.8	84.9539	85.4198	86.0945	86.3439	82.8973	81.4056	80.8962	79.4438	78.9554			16.384	87.7547	87.9003	85.8046	86.3225
	32908	32489	33707	32610	32221	32719	30890	35670	32770	32818	32987	33747	33146	32528	34536	33506	32702	32378	32165	30657			90.2145	91.5624	89.8263	90.7323	90.6402	88.9444	88.5603	87.8378	89.7987	85.3667	88.4581	85.4721	87.5839	86.5974	86.8945	84.5293	88.0809	86.2464	81.7929	84.3658			40.96	90.6834	90.3192	89.6701	89.5959
	32142	33095	34289	33701	32570	31271	33396	32255	29831	30862	34120	34193	31902	33084	34305	31801	31718	32992	31632	32332			94.811	93.391	92.0539	93.9339	97.2202	92.1117	92.1837	89.5057	93.1167	92.0578	91.6353	89.2703	92.4601	91.8426	85.0834	92.3812	90.3733	90.8168	87.6641	88.4394			102.4	94.4817	95.3832	92.146	92.8672
	32395	30885	31808	32898	33541	34269	34073	31861	34989	31140	31792	33049	32568	33703	31663	33684	31907	33431	30802	29623			101.504	98.8637	98.2546	98.218	98.4121	98.4179	97.6811	95.7034	94.4377	96.4298	95.3409	96.0431	103.827	93.9552	91.7949	92.9307	92.3109	91.8178	90.152	90.8765			256	100.754	99.5923	97.2236	97.4419
	32998	30699	31570	32744	31521	35514	32365	31930	33789	32430	30856	33655	35294	29293	34140	31940	31010	36031	31879	31500			107.415	105.782	103.987	106.34	106.414	104.322	100.887	102.301	97.6335	101.357	100.623	100.246	97.6901	97.2069	94.7735	93.8716	94.8362	96.4936	93.7605	94.1901			640	106.552	106.964	104.194	106.25
	32931	34816	34007	33655	33579	31267	31951	33549	33946	33047	33640	32444	33432	32865	33501	34099	33604	31638	33246	31478			109.344	114.458	110.137	110.555	108.102	110.596	105.844	106.066	105.703	106.686	101.775	103.931	100.057	99.7336	96.1103	98.0812	96.0692	98.0718	95.465	95.9635			1600	111.505	113.507	109.949	110.602
	32946	33392	31758	30645	34905	32052	33929	32533	33907	33334	31180	31322	32644	34962	35172	32068	33407	32831	33478	31957			119.115	117.577	115.449	115.073	111.46	115.28	110.959	112.651	109.334	112.968	103.827	108.1	104.31	104.963	101.203	98.7155	99.3004	99.6238	98.32	100.101			4000	117.898	118.664	115.149	114.988
	31832	33166	33030	32339	35435	33278	33492	33102	33129	32855	33212	29503	32232	32468	32454	34611	33556	32117	31735	32985			122.286	122.843	119.483	118.281	117.198	117.326	114.081	117.851	114.509	114.549	111.639	112.561	110.964	108.121	105.214	106.069	102.788	105.791	101.414	103.421			10000	122.223	122.798	119.93	118.513
Channel_A2
	34863	33696	33692	34409	35787	33671	33018	33720	34200	31255	34622	33481	30992	32612	31708	34122	32701	33627	28747	33123			70.2594	69.3815	64.8345	69.7043	73.5893	77.3161	70.5744	75.2957	71.5241	72.7786	69.8657	68.3544	70.4889	71.8327	71.0547	69.5733	73.695	72.7905	72.4289	69.8483				1.14658	0.712725	3.35401	0.197754
	32931	33244	33128	32491	34563	33442	33257	33979	30765	32664	33262	33454	33559	32149	32639	32400	31702	32201	32508	31396			69.55	70.7059	69.1184	69.8509	72.3804	69.5034	72.495	69.0672	71.9465	70.0656	69.2169	70.485	71.4894	71.4294	70.7782	70.5163	70.604	72.2316	71.0371	69.6763				0.330669	0.246166	0.539935	0.811217
	32156	33145	31388	33360	31168	30909	33099	32409	31441	33946	33414	33954	33703	31924	33568	33603	31812	31564	32518	33473			70.614	71.2226	70.6494	70.6076	72.0439	72.297	71.9544	70.3601	72.5498	70.6617	70.9192	69.8765	72.2136	74.1589	72.6894	72.7719	72.8864	72.1848	71.6412	70.2061				1.09343	1.04234	2.06047	2.54781
	34574	29899	34802	32329	35291	35100	32506	32430	32330	34215	33918	32665	33839	30495	31333	35716	33574	33371	32312	31439			70.1392	72.5219	68.1774	71.7966	73.7814	70.7936	70.8148	70.9373	70.798	73.1092	71.4077	70.7671	72.1524	73.5089	70.5554	72.69	93.4738	73.1945	92.4894	70.8087				0.829124	0.66113	0.538359	0.885701
	33909	31762	30549	31917	34371	35454	31365	32492	31273	31698	33831	33827	32936	34163	33312	34445	31506	32446	33031	34071			72.5615	72.9628	69.3704	70.7822	72.8309	70	72.5699	69.3293	74.4278	74.0173	71.2702	70.6758	74.9197	70.0738	73.9358	70.9179	72.4617	73.467	70.7267	71.6803				1.01557	1.32094	2.04092	0.646384
	34941	32683	32252	31149	30925	32034	29423	36607	31843	32536	31806	33731	32446	29545	34644	33923	35060	34045	33164	33976			74.9334	74.2255	73.1311	74.2316	78.5492	75.7369	75.7851	74.1674	73.796	74.9493	73.0673	72.9484	75.5694	72.8069	73.4116	71.447	74.8672	75.0262	71.78	73.0155				0.655233	1.19512	1.2248	0.259419
	33833	31721	31990	32603	32807	30073	33878	32094	33216	31710	32842	34239	33912	31012	37043	32377	30847	32513	32796	32606			80.2131	84.5752	80.7916	81.3866	81.4576	81.4204	81.9096	79.7746	79.7533	80.0893	77.0393	75.1811	74.7277	77.6481	78.9356	74.4881	74.4962	76.1107	73.4235	73.8742				3.24559	1.56119	0.923594	0.348008
	34092	30766	33873	33882	32051	31973	32607	35829	32258	33448	33156	36338	30920	31502	31817	33094	33128	31466	33211	34496			86.943	86.8835	85.8961	85.4645	89.0789	84.9504	83.4138	81.9482	84.9068	81.5965	79.8937	82.2153	82.9416	80.5322	79.4813	77.4224	78.4193	76.5256	74.0749	74.4482				1.29333	0.255343	0.463855	1.09929
	34474	32095	32782	34850	32218	33466	33581	32497	31945	33391	34269	33272	35248	30318	32279	32386	33584	31994	34067	35322			86.5186	88.8199	86.51	86.3844	86.8631	87.6589	86.4311	86.7367	90.1533	86.5685	85.2147	85.1977	86.7756	84.9433	83.4327	83.0273	81.8299	83.2078	77.7528	80.4066				1.13928	1.62205	0.888164	0.135531
	34055	32536	34846	32710	32325	32815	30554	35849	33341	33930	33988	34445	33805	32207	34746	34455	32977	32541	32311	31747			89.8876	90.8188	89.6374	88.9025	93.2862	90.2615	90.9407	86.7075	90.4615	89.2262	90.8216	81.8609	88.9031	91.0192	86.8332	86.5879	86.23	86.4864	83.2661	83.3629				1.10726	1.55443	0.142734	0.992119
	33353	33238	35515	33848	32707	31438	33104	32474	30485	32015	35174	34927	32607	32799	34549	32786	32017	33224	31843	33480			96.0931	95.7058	92.0285	92.7569	92.74	94.2761	92.3699	89.7787	93.4552	93.5078	90.8816	90.7348	90.4142	94.6947	86.8428	90.9091	90.1026	89.6774	87.0832	88.4145				1.79879	1.85205	0.182032	1.01614
	33672	31099	33115	33094	33723	34491	33848	32133	35720	32339	32887	33821	33351	33456	31969	34709	32273	33742	31062	30796			100.571	99.5566	96.2298	97.0629	98.5552	97.1227	97.2193	95.2981	97.5243	94.6928	94.9957	94.9583	102.518	95.8538	90.4658	92.5262	93.9014	92.8247	91.7323	89.2994				0.677807	0.747033	1.01291	0.672131
	34338	30981	32948	32980	31780	35790	32200	32256	34568	33685	32024	34455	36091	29077	34481	32996	31410	36380	32198	32734			105.58	106.955	105.528	106.131	104.443	106.432	101.959	102.796	103.759	102.544	100.826	98.1563	97.6848	99.4681	97.1425	95.3951	94.8864	95.8855	94.1175	93.5234				0.922115	1.1861	1.24416	0.107365
	34314	35164	35449	33941	33876	31584	31834	33938	34806	34349	34848	33274	34269	32696	33883	35206	34008	32021	33592	32754			113.217	113.739	110.075	110.691	106.604	109.981	105.731	106.512	106.926	105.098	102.67	103.242	101.302	100.544	98.0408	96.8602	99.2529	97.652	96.082	95.7728				1.97495	1.08532	0.273533	0.0771222
	34361	33786	33271	31003	35281	32429	33872	32993	34823	34685	32475	32186	33539	34849	35612	33239	33853	33249	33879	33256			118.397	119.033	114.695	115.766	112.184	112.646	111.806	110.672	111.023	109.471	109.127	108.984	106.017	105.88	102.042	100.524	100.607	100.517	98.0265	99.5961				1.52873	0.95701	0.399825	0.823229
	33355	33620	34588	32747	35868	33728	33494	33600	34088	34253	34576	30412	33159	32425	32955	35802	34070	32589	32201	34323			120.974	121.825	117.834	119.153	118.442	116.93	117.469	112.96	115.662	114.066	111.892	109.426	110.461	107.748	105.16	106.43	104.364	107	101.356	104.285				1.21852	0.951641	2.35127	0.560915
Channel_A3																																													KD (nM)	1.2	0.8	1.1	1
	34127	33628	33478	34644	36257	33938	34013	34454	34609	30191	33390	33541	31135	33636	32197	34261	33068	33942	28705	32662			68.2214	69.9532	70.6737	69.3781	70.3118	77.2423	69.6239	75.602	72.2577	70.7687	69.4972	73.6054	70.998	70.295	70.1073	73.5466	72.2163	73.1639	72.4285	68.9847
	32235	33230	32891	32706	35004	33705	34225	34693	31135	31621	32047	33508	33690	33198	33106	32554	32127	32530	32473	30960			70.0668	70.2176	68.8057	69.3149	71.1395	69.9253	70.0177	69.7776	71.613	72.6022	69.5489	68.3818	70.1665	71.4728	73.3766	69.9762	72.6942	72.0667	71.0844	73.3758
	31441	33106	31117	33626	31580	31187	34061	33125	31833	32869	32203	34009	33841	32975	34035	33738	32284	31861	32535	33045			72.8001	69.6277	71.9686	67.9172	73.5839	70.4035	73.2953	70.7336	71.556	72.398	71.2655	70.27	73.8162	70.2321	71.4342	72.5162	74.5166	74.7417	71.5181	69.7217
	33882	29891	34547	32548	35680	35394	33462	33136	32752	33151	32644	32727	33930	31547	31849	35854	34056	33714	32355	30959			71.6616	71.333	68.4753	70.2838	73.4859	72.632	72.3653	69.9477	72.134	72.2991	70.8856	70.6539	74.8379	72.7418	72.1446	71.7004	92.3195	72.4328	89.8528	71.8252
	33199	31750	30309	32128	34791	35726	32356	33246	31698	30656	32559	33911	33049	35228	33810	34584	32037	32785	33085	33545			73.894	70.4686	69.5539	70.2655	73.2701	73.758	74.1766	75.124	73.3666	72.0541	71.097	70.5913	72.6208	74.9946	72.2749	69.7904	72.9146	72.0775	71.4886	71.5365
	34197	32657	32024	31330	31347	32320	30469	37343	32267	31487	30533	33803	32563	30601	35200	34116	35545	34412	33227	33462			74.9263	76.4831	75.5572	74.3706	75.7589	75.8814	77.2029	76.3224	76.368	74.5873	72.5582	72.8351	75.8674	74.4797	73.5141	71.5722	69.6497	75.1181	73.5056	73.4377
	33092	31712	31785	32770	33217	30389	34916	32831	33645	30698	31541	34289	33997	32035	37608	32559	31340	32859	32846	32088			84.7194	81.8573	79.1798	81.3445	80.71	82.0384	80.167	81.8142	78.444	78.291	77.5964	74.7466	76.6569	76.1069	76.256	75.4439	73.6005	74.7327	73.4288	71.8971
	33374	30779	33671	34064	32449	32322	33663	36574	32702	32451	31846	36372	31001	32554	32396	33276	33639	31849	33259	33986			89.369	87.2286	86.0923	83.8075	88.3914	86.521	83.6637	83.5035	84.7718	83.1686	80.9335	80.7502	83.3469	76.313	80.6845	76.9871	77.2029	76.6891	73.6486	74.6573
	33771	32085	32580	35088	32605	33851	34647	33225	32379	32386	32888	33292	35306	31401	32870	32542	34140	32369	34096	34797			87.983	86.0274	84.8072	86.4159	88.3892	89.0614	89.4419	86.4132	87.3067	88.1805	86.3085	85.3436	86.2836	84.6833	82.829	82.9949	82.1038	81.7508	79.0761	78.6448
	33361	32480	34639	32936	32684	33247	31635	36563	33792	32904	32596	34535	33869	33314	35369	34614	33573	32915	32350	31232			91.9479	88.5764	89.5465	89.1528	89.9923	89.4231	87.7126	87.5336	90.2052	85.0224	89.3257	83.4075	90.0043	88.7808	84.6567	83.1592	86.2368	86.4623	85.6264	84.3728
	32634	33142	35289	34098	33093	31836	34188	33217	30927	31021	33787	35012	32690	33960	35202	32956	32659	33598	31859	32990			92.541	97.0527	92.3557	91.9107	93.7952	95.481	92.8418	90.7905	96.0874	93.5519	89.7264	91.5522	90.0722	93.8447	88.6097	92.109	88.0761	88.9564	86.4411	88.4906
	32937	30984	32858	33337	34127	34850	34894	32871	36120	31328	31484	33922	33422	34628	32641	34906	32873	34067	31084	30315			100.186	100.357	97.1865	97.045	99.8207	96.8283	94.1764	92.3912	96.1183	94.6698	95.4909	92.5171	100.712	93.433	90.7446	91.9749	93.8256	92.0234	87.7178	89.656
	33611	30863	32654	33243	32169	36137	33241	33012	34964	32636	30576	34580	36185	30277	35167	33217	31996	36714	32223	32258			106.66	108.154	103.066	106.277	105.432	106.373	101.72	102.819	100.522	100.412	100.298	98.8778	97.0925	98.0839	96.7454	94.9669	95.8435	96.3421	93.5785	92.0347
	33595	35056	35154	34191	34267	31910	32895	34687	35149	33325	33409	33451	34362	33882	34591	35413	34638	32381	33656	32309			111.953	112.325	109.635	110.561	111.35	111.74	105.764	105.929	105.315	103.036	101.711	102.525	98.989	100.291	97.3647	98.2532	98.4175	98.267	96.0612	93.6026
	33699	33651	32954	31232	35629	32768	34938	33706	35135	33648	31009	32376	33612	36024	36344	33441	34493	33635	33933	32835			116.182	119.382	115.303	114.126	112.329	115.585	111.103	112.51	109.242	109.227	106.426	107.597	101.69	103.916	101.616	102.707	100.359	99.9037	96.4669	96.2411
	32613	33470	34253	32992	36214	34060	34551	34332	34416	33197	33105	30601	33260	33575	33670	36062	34688	32967	32231	33925			123.409	123.727	122.472	118.106	119.579	121.125	114.371	116.02	114.894	114.934	111.674	108.007	109.336	108.868	105.358	106.356	103.27	103.813	102.817	101.941
Channel_B1
	27862	27798	26876	28352	29488	27293	27544	26937	27575	24732	27549	27143	24905	26993	25923	27473	26647	27448	23414	26250
	26261	27452	26439	26655	28275	27602	27525	27715	24849	25945	26799	26952	27210	26698	26661	26011	25757	26390	26638	24785
	25478	27226	25092	27171	25523	25292	27535	26508	25332	26987	26669	27386	27149	26595	27319	26852	25810	25575	26651	26751
	27439	24512	27900	26370	28691	28704	26901	26499	25869	27047	27020	26328	27086	25178	25446	28735	25658	27210	24834	24932
	26806	25956	23990	26171	27697	28909	25628	26487	24926	25041	26971	27180	26288	28019	27029	27316	25592	26257	26842	26981
	27241	26386	25230	25100	24845	25647	23961	29451	25281	25307	25077	26862	25761	24174	27919	26919	28274	27595	26882	26772
	26140	25149	24557	25704	25756	23806	27219	25524	26166	24463	25652	27081	26752	25189	29880	25431	24761	26138	26481	25573
	25662	24019	25565	26395	24926	25079	25688	28109	24907	25643	25462	28368	23964	25226	25129	25804	26331	25074	26467	26949
	25819	24850	24722	27125	24871	25808	26585	25210	24390	25099	26016	25488	27067	23923	25029	24774	26341	25215	26968	27262
	25363	24946	26007	25097	24804	25307	23918	27675	25286	25639	25549	26357	25735	25325	26866	26238	25355	25233	25382	24018
	24457	25282	26292	25706	24617	23974	25598	24909	22806	23664	26193	26423	24434	25383	26822	24362	24435	25385	24554	25043
	24195	23237	23972	24796	25267	25815	25720	24183	26651	23588	24155	25061	24168	25706	24296	25765	24448	25651	23744	22789
	24245	22658	23417	24130	23224	26318	24214	23795	25509	24231	23102	25224	26641	22141	25980	24367	23594	27288	24328	24010
	24067	25088	24799	24514	24625	22772	23578	24742	25060	24330	25106	24069	25070	24667	25399	25711	25480	23856	25251	23875
	23438	23856	22822	22045	25361	23044	24686	23560	24781	24119	23138	22970	24192	25863	26291	24137	25104	24649	25226	23961
	22449	23354	23474	23059	25342	23791	24159	23631	23869	23669	24119	21371	23451	23809	23991	25525	24973	23704	23708	24505
Channel_B2
	28420	27537	27891	28094	28900	26907	26892	27100	27780	25298	28255	27441	25248	26467	25790	27870	26400	27217	23291	27033
	26899	27066	27093	26517	28007	27320	26940	27793	24960	26642	27195	27254	27262	26121	26568	26393	25818	26104	26442	25636
	26187	26946	25559	27168	25280	25052	26853	26412	25465	27641	27188	27709	27323	25739	27177	27199	25741	25591	26405	27291
	28194	24218	28538	26240	28484	28570	26457	26386	26315	27668	27560	26590	27438	24632	25521	28916	25642	26979	24746	25589
	27463	25695	24966	25980	27816	28923	25402	26557	25195	25567	27500	27543	26498	27864	26875	28027	25524	26211	26891	27663
	28110	26346	26079	25109	24627	25713	23614	29514	25700	26174	25723	27289	26056	23912	27991	27561	28211	27382	26919	27482
	26817	24837	25315	25757	25913	23756	26725	25470	26362	25143	26265	27526	27298	24759	29467	26080	24847	26070	26497	26310
	26517	23934	26424	26463	24781	25008	25614	28261	25234	26409	26304	28641	24321	24947	25271	26438	26391	25201	26783	27790
	26846	24833	25529	27149	25065	25978	26157	25291	24625	25999	26784	26006	27429	23714	25355	25468	26499	25147	27190	27982
	26271	25034	26900	25303	24701	25288	23501	27902	25679	26223	26151	27176	26150	24767	27034	26826	25701	25343	25392	24942
	25288	25228	27234	25903	25031	23957	25361	25059	23284	24449	27059	26880	25117	24965	26880	25220	24684	25645	24758	25934
	25214	23353	25098	25024	25394	26076	25583	24417	26975	24615	25011	25724	24839	25383	24622	26579	24619	25817	23839	23796
	25358	22792	24335	24318	23543	26368	24019	24005	25657	25086	23963	25974	27243	21840	26067	25066	23895	27599	24547	24997
	24811	25389	25855	24713	24946	23042	23499	24998	25608	25400	25943	24732	25609	24485	25551	26636	25559	24173	25470	24856
	24493	24041	23959	22260	25583	23485	24587	24024	25332	25340	23748	23546	24738	25714	26558	24893	25347	24901	25549	24970
	23608	23740	24693	23294	25564	24139	23936	24312	24482	24709	25092	22221	24159	23802	24365	26377	25245	23972	24060	25438
Channel_B3
	27981	27437	27259	28312	29552	27126	27777	27666	28054	24576	27278	27085	25328	27417	26258	27671	26808	27443	23257	26722
	26292	27092	26923	26733	28464	27502	27919	28320	25284	25607	26177	27461	27471	26970	26751	26559	26010	26383	26410	25017
	25447	27036	25244	27594	25503	25413	27529	26967	25855	26633	26177	27723	27311	26883	27653	27328	26003	25646	26428	26979
	27511	24293	28305	26531	28822	28660	27116	27036	26558	26869	26564	26649	27304	25537	25825	29109	26094	27315	24962	25126
	26787	25867	24757	26190	28121	28837	26086	26732	25614	24864	26479	27618	26762	28336	27405	28230	25921	26589	26877	27247
	27512	26158	25718	25245	25160	25932	24356	29925	25854	25356	24729	27356	26128	24650	28432	27708	29026	27670	26839	27034
	25900	25020	25267	25892	26292	23964	27679	25906	26801	24464	25185	27600	27218	25687	30143	26156	25308	26450	26537	26037
	25783	23921	26252	26729	25137	25170	26425	28723	25591	25509	25191	28786	24357	26088	25644	26616	26890	25496	26854	27363
	26191	25020	25493	27332	25258	26174	26761	25881	25159	25103	25626	26011	27512	24579	25863	25593	26917	25546	27112	27703
	25588	25148	26747	25460	25206	25681	24553	28392	26045	25731	25185	27129	26119	25779	27687	27210	26165	25636	25255	24468
	24989	25061	27036	26156	25252	24179	26157	25560	23449	23687	26076	26884	25205	25910	27253	25266	25322	25986	24815	25549
	24690	23215	24837	25209	25608	26369	26598	25181	27384	23847	23911	25977	25017	26450	25120	26771	25082	26124	24125	23401
	24747	22630	24283	24502	23766	26628	24812	24566	26185	24449	22913	26016	27359	22829	26615	25264	24276	27817	24603	24736
	24376	25410	25671	24904	24905	23167	24280	25591	25976	24784	24938	24913	25844	25391	26134	26689	26093	24403	25520	24667
	24168	23922	23691	22526	25825	23539	25410	24419	25685	24599	22846	23776	25091	26726	27136	24893	25844	25233	25701	24885
	22929	23511	24144	23536	25730	24097	24903	24633	24770	23890	24039	22447	24308	24570	24880	26574	25781	24465	23985	25307
RNA Titrations
	150 mM				180 mM				210 mM				240 mM				270 mM						150 mM				180 mM				210 mM				240 mM				270 mM							150 mM
	A	B	C	D	A	B	C	D	A	B	C	D	A	B	C	D	A	B	C	D			A	B	C	D	A	B	C	D	A	B	C	D	A	B	C	D	A	B	C	D				A	B	C	D
Channel_A1																																													[HMG]
	26580	27409	26374	27513	27241	26914	30048	23741	26302	24866	26139	27829	25718	29909	24883	25842	28339	25685	27616	27067			47.7702	46.3515	43.9583	44.0147	52.4437	45.9968	45.0851	47.8777	50.0209	52.3977	43.8298	49.6833	52.4891	49.145	48.9624	49.6894	51.4068	51.4248	50.9097	50.8962			0.01	46.5577	46.5326	44.0144	43.7255
	27593	25417	27821	25845	27821	26706	31356	24345	28085	27419	26769	26816	24078	28161	28754	25939	28334	29039	27715	27133			47.4729	46.2184	47.1907	43.0154	47.4922	47.6731	43.8085	46.0887	49.4151	51.2982	48.4027	45.6321	53.7209	50.0553	45.2856	47.9993	52.4776	52.822	49.6173	49.1102			0.0268435	47.5369	46.4836	45.5666	44.297
	25991	26428	26950	28687	27550	29353	27996	26397	28209	26519	28115	26126	24650	26646	27399	26371	25800	25460	30648	28072			45.716	48.3443	47.601	46.5509	48.0769	47.8418	45.051	44.5001	50.8208	52.8862	49.8155	47.6537	50.5509	52.2563	50.5271	46.8212	52.0212	52.3895	47.8597	52.2506			0.0671089	46.4457	46.9736	47.4646	45.695
	25530	27398	25620	29250	26556	25844	28719	27435	27717	26115	27108	26814	28364	25430	26559	24340	28511	26743	26920	26577			48.3719	48.3548	45.2611	47.0153	51.1831	48.9535	45.3044	43.2745	53.4324	49.5966	45.9306	49.7977	51.2711	51.0691	49.1406	50.8283	54.4945	54.5502	49.5223	53.2649			0.167772	47.3776	48.2663	45.4001	47.0472
	25279	26533	26414	28058	24452	28634	28647	28114	26817	25435	24419	28857	25580	26239	27572	26404	27594	29776	27266	27301			49.0263	48.2251	48.4635	46.5844	50.8862	47.7605	45.4563	44.1139	50.1675	49.9935	47.7487	46.0584	53.9354	51.7418	47.3531	48.0737	52.9712	52.9091	50.5169	50.8306			0.41943	48.1782	48.003	48.7295	46.5889
	26948	26083	27626	27133	24822	26119	28042	25509	25979	28063	27537	27317	26787	25852	26954	26544	27175	29227	28777	27954			53.135	49.0002	50.0558	47.6178	50.3119	48.5111	41.3235	46.3795	52.7212	50.0751	48.903	47.9986	53.7937	50.2767	49.0359	46.4727	52.4946	53.2553	51.3328	47.6309			1.04858	53.3714	49.7005	52.16	47.2244
	27984	27989	27067	26487	28253	23189	26398	27482	28604	27689	25470	26490	27226	28429	26301	26467	26940	26429	26133	26080			60.2926	52.1311	56.4685	59.356	43.808	48.2465	51.7361	49.1129	53.3402	52.2264	50.314	49.4635	51.5802	55.6518	50.2838	50.0894	52.8346	50.5201	47.9765	52.0434			2.62144	58.5815	51.511	59.4746	59.2919
	27964	27693	25927	25816	27781	28170	28050	27444	27362	25555	25405	26535	26970	23800	28228	26501	29150	25759	28436	29167			69.2688	69.807	81.5228	73.6889	56.0129	57.0129	68.0131	58.4254	54.7251	53.4021	55.7865	51.0446	53.8898	51.931	55.203	51.5756	55.1394	54.1715	50.7011	54.3863			6.5536	68.2823	70.3356	80.5664	72.5493
	26369	27570	25065	24207	25958	27422	27000	25145	28238	25938	26358	28374	24775	25741	25907	27187	23214	28857	25269	27474			89.9193	80.3559	95.0384	90.7124	73.8688	67.4926	82.8848	68.5227	62.1516	57.9664	67.8156	59.4096	58.843	55.2975	59.5223	54.0151	56.7619	55.0063	53.6186	52.3818			16.384	90.8516	82.5308	94.1787	91.3304
	27185	26546	25787	28139	28658	26380	25473	25414	27421	26791	26367	25961	26893	27720	24288	25974	26695	27388	28710	28044			99.1669	102.187	103.732	96.0895	91.3581	81.6552	96.5481	84.2478	76.7419	64.4409	81.5138	70.5296	64.2441	60.2716	68.2733	60.7513	57.4698	57.4976	58.6473	53.9957			40.96	99.5262	102.743	103.747	97.7974
	24479	26959	25764	26089	26367	26989	27560	26681	26345	26580	25379	28638	25154	26336	26909	25552	25807	24728	24765	26199			107.59	108.326	105.908	110.364	103.465	97.093	102.87	101.113	92.262	81.1614	95.0714	93.9029	75.5011	69.4352	84.36	83.5211	65.9182	57.657	64.7491	64.3985			102.4	108.483	108.783	106.015	109.438
	25992	26114	25402	28709	28610	26492	26194	26999	26805	27521	29739	26619	27406	26514	26249	25858	28033	29428	28572	25271			113.501	112.775	113.279	114.938	109.623	105.246	104.682	102.128	102.044	102.782	103.658	103.122	93.0494	92.4828	93.1263	92.4755	69.9077	74.0033	75.8936	78.2396			256	113.493	112.771	111.374	115.352
	24973	27024	27384	28449	25501	27426	28620	27993	28564	26992	26999	26712	29002	23898	27045	26910	27468	26991	28157	28946			115.068	118.172	114.248	116.696	112.524	105.199	108.436	109.914	107.073	109.833	104.122	105.916	101.502	102.147	99.8004	102.013	84.2929	84.4654	88.2791	85.0986			640	115.243	118.337	113.913	114.545
	26266	27444	26054	26583	28940	27279	27227	25719	27803	26558	26851	26606	25358	25109	29667	28390	27460	27198	25847	27322			121.357	121.336	119.115	122.699	112.945	111.372	113.912	111.59	110.366	112.802	111.334	114.874	108.631	108.369	106.233	107.351	95.1108	95.7506	92.1963	95.51			1600	120.023	121.258	119.105	121.69
	26339	25625	25271	27368	27187	27785	26908	29312	27942	26491	25329	24761	26699	25924	27031	26294	25085	29886	28423	26007			125.877	126.273	125.757	125.335	120.528	121.023	120.343	118.658	117.257	117.151	116.487	118.376	112.634	115.207	111.257	114.154	104.934	104.67	103.845	104.392			4000	125.576	125.79	124.635	125.286
	25220	27542	27542	26728	25472	24061	24813	29189	25747	27216	26508	26707	24321	26145	28049	28077	26596	27372	28262	28800			132.122	131.06	130.925	132.027	124.742	126.817	124.101	124.916	120.161	124.774	118.864	121.739	116.94	118.621	115.011	118.409	110.243	107.924	107.907	105.857			10000	131.43	132.029	128.981	131.163
Channel_A2
	26898	27445	26853	27407	26981	26262	29815	24038	26849	24550	25314	28189	25613	29849	25499	26033	28537	26145	27741	27443			46.0414	46.7785	43.605	43.4806	48.1047	46.4268	46.8167	43.4363	50.0867	47.0793	48.4919	48.602	51.5843	51.5812	49.4132	49.691	53.9946	52.6627	51.153	51.5146				1.0539	0.220744	0.440158	0.269821
	27972	25508	28335	25815	27617	26097	31161	24721	28662	27141	25979	27220	24015	28154	29437	26183	28590	29555	27904	27550			47.4258	46.3346	46.6067	44.6126	47.4133	46.9311	45.2112	45.9665	49.6701	47.5877	45.0826	45.3016	54.8496	49.3678	51.179	49.2553	53.3977	53.2365	49.4211	50.7503				0.153387	0.363362	2.32578	1.15653
	26428	26582	27466	28737	27379	28793	27859	26844	28821	26273	27374	26583	24605	26660	28129	26667	26090	26000	30887	28534			46.1083	46.1157	47.2623	45.1769	48.0257	47.7773	45.1361	44.4589	51.6262	49.6214	49.1494	47.5537	51.4261	51.9821	48.3307	47.4196	53.583	51.8764	48.712	50.4952				0.944676	1.19949	0.178717	0.746701
	26020	27581	26184	29355	26461	25331	28620	27928	28390	25897	26406	27317	28334	25492	27328	24684	28859	27377	27175	27094			46.4703	47.713	45.1366	47.1303	50.743	47.6341	45.0321	46.9501	53.0089	54.3101	47.131	47.179	52.3053	50.1554	48.5641	48.3546	54.8456	54.4821	49.5302	52.4577				0.953765	0.514744	0.354158	0.0726429
	25851	26746	27056	28216	24394	28201	28627	28658	27507	25264	23778	29390	25586	26345	28407	26790	27976	30450	27553	27852			48.039	47.5651	48.729	46.1302	50.0752	47.047	48.459	44.8427	50.118	51.9049	46.5034	48.9217	53.1231	51.4506	49.5364	45.9028	53.352	52.2307	50.9792	49.2913				0.787824	0.379246	0.266346	0.460931
	27580	26368	28302	27377	24809	25712	28088	26110	26738	27943	26974	27908	26857	26045	27832	26977	27589	29932	29097	28548			52.4545	49.9291	54.0287	48.0588	53.0399	47.981	41.3893	42.9478	52.6664	50.2685	48.2372	46.43	51.2445	51.0148	48.767	48.9602	54.1963	53.968	51.351	49.5919				1.05514	0.618481	1.99691	1.08598
	28671	28356	27781	26808	28296	22836	26476	28153	29395	27591	24961	27139	27357	28653	27194	26958	27410	27204	26524	26665			57.3028	51.4157	61.1945	60.2742	43.026	50.3888	51.3536	51.9114	54.7273	50.8432	50.0522	48.6986	52.9422	49.336	50.7088	49.8491	56.3298	55.3499	51.511	52.2305				1.54107	0.578393	2.61233	1.01588
	28706	28123	26682	26201	27846	27885	28193	28138	28203	25503	24942	27224	27144	24073	29165	27040	29656	26578	28863	29822			67.4468	70.3151	80.8685	70.4716	58.0361	53.2811	63.2367	58.7963	52.0835	52.9305	56.1617	52.9737	55.3343	53.004	54.6575	51.9569	52.6787	56.5219	50.9117	55.0551				0.920312	0.539161	1.13798	1.80215
	27168	28053	25874	24623	26075	27195	27191	25852	29168	25922	25970	29130	25022	26079	26895	27780	23803	29730	25751	28169			91.6205	83.0043	93.6945	92.6684	73.8252	64.8914	82.4563	72.961	60.4058	58.4391	69.1847	60.4654	59.6594	55.0219	59.5897	52.5792	55.3577	55.8672	54.2697	52.7596				0.862257	1.98101	0.746447	1.15987
	28037	27100	26620	28611	28838	26205	25715	26148	28415	26812	26047	26782	27164	28126	25319	26602	27313	28296	29270	28761			99.3117	103.546	103.683	97.2653	91.5568	86.8105	94.6215	85.0537	76.4705	67.0577	81.6573	72.7382	64.1771	60.3086	68.5319	60.6559	57.3551	57.3882	58.6446	53.6427				0.502205	0.712235	0.0728919	2.02702
	25382	27540	26654	26607	26593	26845	27825	27485	27410	26663	25148	29512	25457	26789	28003	26218	26472	25742	25363	26957			108.72	108.628	106.324	108.327	103.116	99.3704	102.386	101.133	89.4624	81.1042	95.6419	94.2013	73.9332	69.712	82.4655	79.651	63.954	61.464	64.2994	64.9389				0.800819	0.550641	0.271434	1.03113
	26957	26752	26322	29279	28868	26393	26500	27875	27905	27660	29541	27529	27768	27032	27377	26558	28716	30459	29213	26078			113.486	112.772	109.55	116.807	105.368	108.218	110.618	102.564	105.656	103.035	103.526	100.921	89.7211	89.0351	93.6294	92.5832	72.3055	71.2276	75.4744	76.8278				0.00772537	0.00504053	1.86557	1.29821
	25982	27726	28345	29110	25774	27350	28966	28912	29717	27160	26882	27680	29401	24473	28236	27633	28233	28060	28851	29781			115.182	118.497	113.112	114.533	113.199	105.535	113.79	106.817	107.983	107.081	106.854	107.195	97.8486	102.101	99.4395	97.7287	84.6068	85.1685	87.7324	86.7561				0.212572	0.162835	0.696048	2.14455
	27347	28210	27086	27326	29269	27231	27655	26681	29002	26794	26793	27655	25818	25714	30892	29174	28252	28321	26579	28184			117.955	121.092	119.25	117.9	117.655	111.484	113.764	114.741	110.86	112.911	110.848	115.075	109.97	107.513	106.169	108.197	96.2182	94.1552	95.5767	95.5708				1.81538	0.144233	0.149876	3.40053
	27455	26436	26321	28192	27580	27778	27388	30311	29188	26772	25296	25835	27197	26596	28326	27125	25920	31060	29169	26927			124.517	125.813	123.75	124.878	119.794	121.766	120.48	120.559	116.578	120.354	116.755	116.244	111.819	113.905	111.3	115.666	105.155	104.484	102.84	104.82				0.945423	0.495085	1.02461	0.385792
	26387	28409	28679	27610	25928	24111	25367	30233	27061	27565	26518	27799	24877	26871	29375	28941	27472	28580	29057	29782			133.46	132.238	125.897	130.615	124.45	127.183	122.809	125.571	118.631	121.328	117.905	120.67	115.554	120.415	115.286	117.333	109.243	105.491	108.371	105.604				2.45136	0.882648	2.70143	0.757484
Channel_A3																																													KD (nM)	10.4	13.4	5.6	8.9
	26463	27409	26816	27731	26960	26824	30547	23703	25714	24128	26516	27753	24856	29624	25212	24962	28262	25870	27182	26932			45.8615	46.4677	44.4799	43.6811	45.4545	47.4137	46.4645	46.1269	50.0556	49.1624	46.7216	47.5476	53.52	52.5903	49.1853	51.0213	49.5877	53.8508	49.8571	47.6655
	27528	25492	28329	26133	27595	26662	31917	24342	27535	26751	27181	26825	23264	27907	29150	25128	28352	29283	27312	27014			47.7119	46.8978	42.9022	45.263	48.1942	46.9203	47.2174	42.9281	50.8689	47.8245	47.4963	45.3788	50.4796	51.3837	48.8953	49.0779	52.4552	53.2123	51.3269	50.2879
	25997	26558	27501	29041	27348	29319	28621	26433	27685	25912	28572	26174	23898	26447	27845	25619	25858	25754	30282	28055			47.5127	46.4609	47.5306	45.3572	46.9162	48.8736	47.0166	44.195	51.8825	51.8984	51.0015	46.8106	51.2548	52.9221	49.5362	44.9537	52.9309	52.2975	49.2769	49.9902
	25607	27573	26224	29680	26383	25876	29397	27540	27248	25574	27596	26909	27643	25286	27017	23649	28624	27102	26632	26618			47.2907	48.731	45.8027	46.9959	51.0771	46.4913	44.8396	44.5127	51.2367	47.5293	47.9456	49.5296	51.9989	50.4615	48.9401	49.0319	50.7016	54.7777	49.1436	52.1185
	25396	26756	27071	28516	24343	28736	29350	28251	26408	24952	24969	29020	24897	26147	28083	25782	27752	30185	27049	27391			47.4692	48.2188	48.9961	47.0521	50.2901	46.9634	44.6212	44.2863	50.0292	50.2014	48.8738	46.2143	49.6916	51.1051	51.0577	46.2134	52.5498	55.3137	52.3435	51.8003
	27134	26325	28346	27658	24765	26250	28785	25681	25634	27658	28119	27497	26174	25787	27529	25984	27387	29696	28625	28099			54.5246	50.1721	52.3957	45.9965	50.4067	47.103	41.3496	44.9125	51.8226	51.0147	48.7634	49.1127	53.0497	50.8552	51.2194	48.1394	50.832	50.0346	51.3502	50.3062
	28239	28270	27847	27079	28224	23354	27154	27710	28299	27341	26115	26718	26633	28406	26946	25950	27210	26917	26052	26279			58.1492	50.9862	60.7606	58.2455	47.005	47.6503	51.4324	51.3916	53.4427	49.7889	50.0597	48.9549	53.7543	50.447	50.5476	46.976	56.2749	51.2842	51.3417	51.933
	28274	28043	26759	26476	27806	28405	28890	27706	27106	25257	26097	26825	26426	23819	28876	26059	29451	26289	28411	29410			68.1313	70.8847	79.3078	73.4874	58.2637	55.7621	64.5077	60.1094	55.4205	53.5498	53.2229	48.7555	53.9732	54.317	53.9441	51.4977	54.1944	55.9417	52.521	52.1691
	26732	27952	25988	24921	26006	27709	27869	25464	28032	25710	27086	28725	24282	25802	26606	26783	23579	29435	25261	27771			91.0149	84.2321	93.8033	90.6103	73.8305	63.5194	82.8628	72.5163	59.3721	58.4275	67.8089	59.164	59.0122	54.5319	57.544	52.4622	54.8087	56.3641	54.2205	52.1586
	27593	26989	26733	28887	28758	26697	26406	25781	27255	26612	27145	26343	26465	27817	25001	25585	27132	28011	28735	28389			100.1	102.496	103.826	100.037	91.1283	80.0081	96.8447	86.3849	77.1348	67.017	81.8032	70.7631	64.3098	60.0362	67.9378	62.1183	60.8566	57.3441	58.6482	54.0038
	24930	27426	26779	26875	26497	27325	28572	27096	26251	26445	26175	29054	24796	26489	27649	25211	26323	25421	24872	26588			109.138	109.394	105.814	109.622	102.908	97.3896	103.889	101.136	91.8519	81.6264	96.758	94.0379	74.1055	69.5171	82.3703	81.1754	62.6256	59.8599	64.6738	64.7569
	26477	26623	26449	29532	28793	26871	27267	27478	26741	27445	30583	27092	27102	26750	27028	25561	28593	30134	28711	25695			113.49	112.765	111.293	114.311	107.764	106.122	107.689	102.711	103.516	103.196	103.556	102.241	89.7893	88.602	93.9698	92.5219	73.4274	70.7485	75.7938	74.5666
	25526	27602	28494	29340	25702	27857	29744	28498	28536	26959	27885	27231	28757	24200	27844	26653	28047	27754	28323	29420			115.48	118.343	114.377	112.407	110.363	103.009	109.591	108.966	107.028	105.993	107.543	107.573	103.387	101.531	101.712	101.566	84.5967	83.8686	87.7198	85.1699
	26851	28053	27200	27543	29185	27768	28410	26283	27811	26578	27767	27171	25172	25478	30519	28198	28099	28012	26077	27877			120.756	121.347	118.951	124.473	115.276	111.45	113.36	113.62	113.361	112.697	110.845	114.441	108.313	105.408	105.111	106.948	95.2589	94.5999	95.3019	95.9086
	26957	26279	26479	28373	27486	28338	28136	29934	28008	26563	26268	25407	26580	26323	27953	26182	25789	30753	28706	26625			126.334	125.284	124.397	125.645	120.414	120.468	118.736	122.053	117.515	121.124	116.62	117.724	111.316	115.033	111.244	112.149	102.857	104.715	102.426	104.28
	25909	28262	28810	27806	25808	24672	26108	29877	25861	27356	27483	27415	24254	26609	29029	28022	27348	28318	28624	29481			128.707	132.788	130.122	130.846	125.659	124.776	125.991	124.371	121.888	123.276	119.014	121.834	115.646	118.306	115.552	118.187	108.004	110.705	107.849	104.821
Channel_B1
	23103	23921	23177	24174	23362	23513	26320	20629	22714	21328	22979	24056	22053	25894	21554	22338	24376	22092	23788	23316
	24004	22191	24222	22774	24201	23219	27567	21263	24296	23592	23225	23452	20574	24317	25172	22531	24297	24877	23962	23493
	22725	22933	23436	25022	23925	25508	24525	23161	24305	22714	24294	22716	21255	22864	23627	22984	22153	21838	26632	24088
	22152	23774	22430	25479	22857	22387	25140	24157	23703	22580	23687	23171	24407	21895	22994	20971	24308	22797	23281	22739
	21893	23032	22913	24471	21064	24889	25066	24695	23149	21967	21226	25206	21844	22548	23994	22930	23629	25502	23513	23522
	23065	22591	23855	23594	21418	22654	24831	22261	22262	24231	23857	23728	22884	22309	23343	23158	23302	25007	24758	24307
	23467	24025	22947	22271	24839	20128	22685	23795	24468	23761	21977	22913	23407	24158	22696	22852	23078	22791	22701	22392
	22860	22604	20475	20842	23583	23845	23012	23137	23313	21856	21580	22848	23034	20441	24018	22784	24807	21982	24509	24875
	20340	21844	19060	18631	20946	22530	21241	20599	23555	21896	21636	23854	20862	21896	21773	23211	19664	24567	21598	23566
	20436	19789	19141	21335	22017	20825	19289	19917	21948	22203	20823	21147	22300	23247	19911	21753	22567	23151	24189	23944
	17977	19758	19009	19013	19586	20406	20506	19949	20189	21012	19297	21846	20204	21519	21082	20066	21298	20893	20506	21715
	18779	18905	18364	20660	20893	19582	19392	20130	19990	20482	22079	19792	20956	20306	20067	19804	22875	23737	22924	20142
	17965	19275	19744	20374	18474	20275	20969	20426	21007	19700	20019	19708	21661	17817	20295	20070	21524	21140	21819	22631
	18571	19405	18535	18726	20941	19825	19649	18680	20262	19225	19516	19150	18569	18400	21869	20863	20877	20641	19811	20749
	18393	17875	17653	19140	19266	19663	19078	20879	19980	18948	18150	17651	19336	18642	19651	18963	18558	22126	21091	19269
	17313	18962	18969	18353	17843	16759	17412	20437	18264	19063	18871	18863	17406	18625	20181	20013	19389	20083	20737	21252
Channel_B2
	23496	23923	23622	24118	23429	22915	25986	21156	23182	21381	21957	24443	22020	25662	22059	22503	24365	22408	23879	23598
	24337	22263	24711	22643	24029	22738	27285	21599	24777	23603	22756	23828	20454	24359	25337	22661	24452	25289	24139	23742
	23081	23215	23908	25165	23780	25026	24399	23556	24775	22715	23699	23120	21163	22894	24410	23202	22302	22334	26774	24608
	22701	23977	22932	25562	22804	22026	25073	24332	24308	22091	22994	23784	24309	22006	23699	21419	24580	23342	23501	23235
	22452	23261	23452	24641	21063	24563	24833	25120	23748	21700	20743	25461	21900	22658	24566	23411	23930	26130	23729	24103
	23652	22777	24162	23776	21240	22335	24867	23012	22916	24114	23414	24351	23112	22428	24122	23368	23542	25558	25032	24684
	24249	24390	23237	22482	24933	19700	22777	24181	25045	23771	21554	23526	23428	24793	23438	23292	23247	23137	22808	22882
	23588	22922	21110	21346	23502	23857	23445	23697	24212	21841	21164	23312	23087	20612	24854	23222	25416	22529	24862	25385
	20857	22062	19749	18848	21043	22509	21417	20914	24452	21853	21235	24416	21021	22201	22599	23815	20244	25248	21969	24136
	21068	20126	19762	21622	22143	20390	19577	20446	22761	22056	20562	21680	22529	23585	20741	22285	23097	23926	24661	24581
	18582	20167	19643	19500	19773	20169	20731	20549	21170	21081	19091	22494	20538	21872	22056	20814	21969	21515	21028	22309
	19477	19367	19226	20962	21331	19349	19299	20758	20603	20571	21940	20594	21431	20903	20900	20334	23274	24762	23466	20868
	18685	19758	20501	20972	18637	20200	20911	21278	21800	19974	19782	20350	22183	18248	21210	20856	22104	21934	22391	23176
	19517	19960	19262	19505	20906	19784	19966	19211	21107	19390	19500	19894	18836	18888	22776	21389	21413	21589	20181	21400
	19244	18464	18488	19741	19584	19618	19411	21478	20910	18981	18113	18525	19741	19194	20590	19481	19164	23007	21705	19927
	18048	19496	20026	19032	18177	16777	17864	21130	19277	19491	18928	19692	17872	19048	21119	20690	20083	21111	21293	21992
Channel_B3
	23128	23913	23530	24389	23590	23339	26651	20700	22204	20888	23117	24138	21251	25395	21825	21495	24437	22097	23485	23416
	23931	22213	24971	22879	23956	23231	27786	21455	23721	23248	23644	23477	20064	24006	25255	21759	24314	25058	23498	23311
	22613	23171	23920	25418	23829	25403	24931	23213	23781	22257	24605	22813	20565	22650	24080	22449	22145	22096	26207	24230
	22288	23900	22923	25855	22715	22574	25768	24163	23449	22244	23974	23271	23737	21809	23404	20481	24671	23088	23057	22849
	22093	23226	23447	24837	21006	25035	25743	24803	22805	21537	21634	25337	21521	22510	24180	22510	23793	25675	23204	23534
	23132	22724	24313	24163	21363	22860	25487	22506	22023	23817	24371	23808	22408	22216	23692	22561	23596	25644	24626	24246
	23826	24346	23321	22841	24586	20306	23355	23836	24200	23627	22550	23144	22755	24501	23235	22607	23081	23161	22413	22570
	23188	22820	21264	21387	23453	24130	23938	23246	23049	21592	22331	23250	22564	20318	24658	22409	25131	22321	24360	25242
	20557	21907	19830	19186	20987	23024	21926	20626	23569	21675	22234	24166	20437	21996	22487	22968	20085	24962	21554	23836
	20689	20102	19838	21663	22108	21173	19979	20084	21791	21894	21420	21444	21941	23344	20515	21344	22716	23688	24210	24238
	18230	20041	19763	19626	19713	20643	21199	20258	20140	20878	19809	22155	19995	21639	21783	19929	21928	21344	20599	22015
	19130	19274	19226	21289	21135	19814	20019	20454	19861	20402	22712	20193	20913	20710	20614	19574	23101	24531	23042	20693
	18342	19678	20537	21262	18731	20719	21723	20849	20989	19886	20481	19999	21366	18073	20784	19903	21959	21774	21982	22997
	19016	19835	19359	19308	20983	20176	20534	18983	20101	19245	20209	19580	18449	18824	22567	20745	21354	21327	19815	21147
	18801	18381	18566	19826	19484	20085	20037	21124	20013	18793	18816	18144	19320	18938	20322	18987	19189	22765	21385	19733
	17953	19366	19886	19155	18033	17281	18226	20950	18258	19240	19557	19358	17420	18972	20855	19986	20061	20618	21006	21817
ssDNA (consensus) Titrations
	50 mM				100 mM				150 mM				200 mM						50 mM				100 mM				150 mM				200 mM							50 mM				100 mM				150 mM
	A	B	C	D	A	B	C	D	A	B	C	D	A	B	C	D			A	B	C	D	A	B	C	D	A	B	C	D	A	B	C	D				A	B	C	D	A	B	C	D	A	B	C	D
Channel_A1																																					[HMG]
	28016	25890	26519	26392	24647	24156	25583	25585	25017	25096	24189	25560	22801	23123	23427	26194			21.9335	23.4392	19.8649	19.896	23.9509	33.9523	25.4981	29.3521	26.7994	27.552	26.5881	30.5399	36.1493	28.8481	36.9306	30.4147			0.01	21.5877	23.5852	21.8994	21.9389	25.1278	32.6113	25.522	29.4265	26.1432	27.4374	26.2564	28.9307
	26936	27992	23907	27112	24056	27978	24162	26393	26590	27240	26237	25940	22622	25478	22424	22924			22.2719	29.2561	21.7666	25.1414	33.4398	23.0706	26.7878	33.875	27.0774	24.3571	24.887	23.1667	33.8399	35.1921	27.7394	33.0997			0.0268435	21.1928	28.813	22.5562	23.7294	33.4777	23.227	26.8928	33.7052	27.4669	24.519	25.0465	23.9395
	26345	23959	25699	23053	26321	22417	23798	26816	24787	23291	25905	23551	24241	25601	25693	24280			27.0054	25.2861	18.7316	25.2928	29.3633	22.5814	33.9386	28.1513	29.8556	32.5605	27.0171	32.8522	28.564	28.1824	31.9829	32.1916			0.0671089	27.3657	24.8536	18.3391	25.1662	28.7926	24.7243	34.9462	28.1333	29.6809	32.2795	28.1382	32.2961
	23187	25793	27928	25862	25002	22829	23448	25644	27024	24192	27230	25224	22293	27513	24177	23615			20.6116	33.0087	28.379	28.9329	27.1273	32.2686	31.4757	22.5365	27.0165	29.9685	35.1948	27.9786	30.4405	28.8724	32.4158	35.2852			0.167772	19.7709	32.8328	27.943	29.2477	26.729	30.3286	31.2082	22.5525	27.7626	29.6835	35.1001	28.2347
	24809	24644	26429	25286	21787	28519	23804	22379	25550	23471	26780	24940	25134	23448	23654	24456			21.8041	25.6676	19.6626	23.5486	23.4324	35.2866	28.164	24.598	28.8833	29.7317	31.729	36.8367	44.9224	30.7859	26.0809	43.6277			0.41943	21.5117	25.8183	19.1788	23.3027	23.2857	35.2005	27.9461	26.6992	28.4162	28.8191	32.2976	37.9337
	26393	26902	24801	25293	25270	26322	25836	25276	23576	26569	25764	25749	23388	23840	24633	23691			21.5802	24.3509	20.308	23.2674	25.4075	26.2015	24.7522	26.0135	31.2143	26.7238	26.6127	26.9595	36.1433	31.6523	33.9137	30.3243			1.04858	21.05	25.2238	20.5067	22.2821	25.8224	26.4855	24.7682	26.1391	32.5359	27.1641	26.7293	26.0322
	28252	27803	23333	24378	25099	26521	24321	25340	26903	27835	26714	26249	24635	22282	26181	24910			23.6248	26.0871	19.5656	23.133	27.4598	26.7468	26.087	22.8336	26.6493	28.3722	26.6679	27.6464	34.6369	31.0802	36.8259	31.3567			2.62144	23.0885	26.5267	19.0422	22.9943	26.421	26.6115	25.6005	23.8649	28.5202	27.9306	26.5503	27.7307
	26496	26349	23326	24666	24873	24940	25502	25046	25880	24881	25313	25063	23957	23523	25894	24254			36.8199	39.9902	20.4838	24.6746	27.8277	28.7633	25.3523	25.3083	27.7181	29.2854	27.5373	28.6289	35.9268	32.54	35.605	33.8215			6.5536	37.7508	39.9958	21.2442	25.2929	27.0458	28.0106	25.7292	26.5011	28.1841	29.2696	27.2833	28.5594
	25602	24771	23362	23022	25108	23123	24039	25781	24101	22613	26052	26667	25289	26582	25884	23749			66.9009	58.5344	46.7438	40.9982	31.3488	30.9204	30.6857	32.306	28.5075	31.2456	29.8568	29.5064	35.9277	31.5266	38.8907	31.9878			16.384	66.7032	58.259	45.2702	41.0765	32.3057	30.9857	30.689	31.7559	29.6825	31.028	30.7344	29.7493
	22323	24840	28736	26070	26688	22867	26258	26922	23373	25866	22629	23936	25421	26071	26698	22376			94.6563	102.211	69.797	57.9733	31.1961	39.8338	32.6022	36.5371	34.0122	33.7011	30.5081	33.2383	37.192	32.8805	35.8462	30.5722			40.96	94.7218	101.159	69.242	57.9285	32.9635	39.8939	31.9285	37.3914	32.5738	33.4626	30.0693	33.2894
	25117	24119	24274	26347	24338	26665	24411	25263	23593	25924	25198	25706	27239	25343	23554	24554			122.705	123.778	100.03	108.054	73.7929	64.2749	70.5549	63.8307	42.6755	44.9119	42.1101	40.7539	39.5072	35.74	37.9918	31.6253			102.4	123.075	123.785	99.0438	105.835	72.9703	64.191	71.7514	65.8524	42.3891	44.0748	40.5227	40.7752
	24962	23487	25658	24593	23360	25505	26887	23518	24430	26739	25515	25074	25007	24344	26079	24632			126.892	125.708	129.119	128.302	109.307	98.8495	109.6	101.196	58.4936	55.2502	57.5912	50.5123	41.8165	37.7434	40.886	38.962			256	126.713	125.709	128.594	129.005	108.863	98.0209	109.874	100.8	59.4487	55.2276	58.1331	50.7318
	26724	26938	24073	22176	27348	25905	25740	28604	25919	25020	21784	26869	25408	23865	22936	22699			131.435	132.803	131.473	131.651	117.876	118.898	122.702	122.079	86.0756	89.1865	81.734	82.7658	50.1631	44.6723	49.4618	46.4635			640	131.281	131.077	131.179	131.936	117.842	119.847	123.233	122.162	83.4463	88.2121	81.8107	83.7164
	26538	25066	26484	25559	24312	25238	23832	24023	25652	25792	26470	25759	26014	25483	24198	25673			142.235	138.678	134.297	134.418	122.3	123.037	127.885	128.227	105.152	105.655	104.835	105.041	70.349	63.3096	64.1962	57.2446			1600	142.244	138.44	134.24	134.325	122.3	123.928	127.92	127.482	104.105	105.545	104.842	103.679
	25722	25274	25648	27221	24213	24530	28004	26534	23258	25189	24948	24414	22519	27140	25412	24480			146.845	145.997	147.72	143.451	127.659	126.447	130.55	132.043	118.498	119.859	122.021	122.679	94.9538	88.7883	92.2071	87.4824			4000	148.312	146.121	146.491	143.83	127.756	126.378	130.988	131.38	118.152	119.664	121.131	122.257
	23926	23035	25201	25789	23494	24998	27110	27678	27827	25011	27114	25692	26771	27437	25386	24602			157.284	163.54	159.378	159.037	132.716	133.16	137.762	136.881	129.732	129.165	132.775	133.224	112.655	111.969	115.607	112.051			10000	158.358	161.235	159.023	157.057	132.053	133.184	137.216	136.424	128.75	129.583	131.236	133.389
Channel_A2
	27593	25962	26691	25866	24636	24976	25451	25468	25200	25217	24710	25604	22256	23213	24102	26450			21.2849	24.3154	22.9906	23.7446	26.9958	30.3811	25.3912	29.6271	26.6678	26.7369	26.1178	30.0011	37.1693	29.4373	36.9204	31.8365				0.32645	0.669248	1.76351	1.93524	1.63586	1.94456	0.1442	0.175626	1.02462	0.650867	0.288537	2.33629
	26537	28143	24136	26657	24075	28866	24075	26318	26825	27409	26812	26042	22138	25622	23106	23229			19.7965	28.6791	22.5751	22.338	33.4904	23.5924	27.598	34.3105	28.3493	23.3189	25.1351	24.3496	35.5104	35.562	26.2047	33.3869				1.26777	0.393532	0.780288	1.40179	0.0334042	0.31759	0.658968	0.705719	0.765959	1.28874	0.138407	0.669697
	25976	24135	25975	22650	26387	23360	23746	26762	25062	23530	26526	23694	23808	25784	26449	24641			25.3054	25.1077	18.3182	24.9699	29.1581	25.4634	34.2102	28.4616	29.3298	31.9518	29.8983	32.29	27.4881	26.5049	32.2516	29.6634				2.26205	0.60123	0.3825	0.17241	0.817214	1.88531	1.51613	0.337653	0.30408	0.307024	1.54321	0.552975
	22852	26021	28272	25499	25092	23840	23451	25651	27342	24456	27915	25424	21910	27803	24966	24039			18.8762	33.006	28.1459	30.4997	25.4356	29.872	31.359	22.53	27.7971	29.2895	35.0913	28.3312	29.9097	30.3015	30.4691	34.9529				0.868958	0.302323	0.565486	1.12811	1.14741	1.75675	0.366962	0.0334207	0.72944	0.352315	0.0905996	0.224057
	24515	24920	26839	24979	21940	29588	23847	22465	25921	23780	27466	25165	24817	23802	24493	24947			23.37	25.7088	18.9757	23.8079	23.1283	35.5229	27.8922	27.9009	27.9441	27.7408	32.4106	39.1345	41.328	31.026	27.3587	44.0529				2.02035	0.22626	0.420787	0.663291	0.152333	0.373043	0.196532	1.82598	0.469617	1.00576	0.521315	1.15241
	26134	27211	25268	25048	25474	27419	25920	25406	24017	26941	26519	26057	23130	24259	25521	24214			20.6529	25.4509	21.6207	21.312	25.714	26.5392	24.7955	25.9315	34.4792	27.5859	27.8393	25.0393	36.0785	30.8547	34.3668	30.4659				0.477737	0.784306	1.02904	0.977757	0.478357	0.261389	0.0237613	0.29143	1.71891	0.431387	1.05654	0.9618
	28055	28186	23847	24188	25347	27647	24476	25514	27387	28244	27525	26602	24436	22749	27123	25484			23.2385	27.0644	19.8823	22.9612	24.8768	26.8571	23.0958	23.9445	30.4474	28.4257	26.6464	28.8948	34.2214	30.6013	37.309	29.7835				0.624882	0.495996	1.19149	0.125521	1.36368	0.334479	2.30042	0.993905	1.8997	0.811651	0.185428	1.12439
	26355	26754	23877	24534	25194	26113	25701	25273	26434	25317	26195	25468	23807	24048	26890	24876			38.0841	40.0194	21.1726	26.6464	25.9708	28.1969	25.8624	26.4843	28.3982	30.347	26.8433	28.4548	33.877	31.2205	35.6431	30.7069				0.816925	0.0213823	0.798664	1.17368	0.962537	0.861072	0.331099	1.20133	0.404024	1.08547	0.382558	0.0921819
	25521	25230	23939	22932	25474	24334	24258	26050	24732	23083	27001	27145	25153	27174	26946	24395			67.5285	59.2251	46.2449	41.2235	35.453	31.2173	30.6858	31.3435	30.0623	30.7006	31.1185	30.3208	39.7717	32.0585	37.3867	31.0573				0.939843	1.12932	2.13495	0.127365	2.79458	0.206815	0.00568855	0.495835	1.03851	0.28861	0.761961	0.496733
	22294	25357	29373	26031	27115	24132	26530	27235	24068	26367	23607	24459	25350	26728	27809	23062			94.9932	101.475	68.884	57.6876	33.8089	38.2922	31.3084	36.9747	32.0855	33.493	27.2951	33.3018	37.8511	34.0473	35.3307	32.8887				0.245352	1.24099	0.487307	0.221885	1.53107	1.63256	0.648574	1.12234	1.26687	0.255073	2.58296	0.0461625
	25154	24702	25003	26348	24802	27961	24712	25621	24318	26493	26217	26297	27234	26052	24707	25264			124.458	123.956	97.9004	104.996	71.5449	63.2983	73.0275	66.5772	42.0221	43.1194	42.4731	40.3863	38.7324	35.5792	37.8961	33.2208				1.24014	0.166937	1.07331	1.94149	1.2393	0.853857	1.23821	1.77401	0.33412	0.902105	3.06911	0.399938
	25059	24139	26425	24649	23886	26843	27249	23939	25188	27356	26586	25731	25054	25075	27283	25436			125.943	124.468	128.518	128.213	108.716	96.5376	110.007	99.9248	58.5748	55.1737	57.3118	51.0873	41.919	37.498	40.9358	37.0475				0.697523	1.24245	0.491992	1.29525	0.390974	1.28753	0.237747	0.759292	1.58438	0.046896	1.18892	0.310676
	26856	27632	24914	22307	27908	27301	26164	29038	26711	25683	22910	27548	25508	24636	24214	23571			131.351	131.31	131.203	130.723	117.743	121.334	123.883	122.154	82.8109	88.7805	81.8265	83.4792	51.2462	48.4742	49.9849	45.1623				0.198235	1.85358	0.30568	1.37771	0.0863617	1.3043	0.599688	0.0875878	2.37618	1.3514	0.0701529	1.08875
	26701	25801	27352	25756	24938	26682	24309	24483	26458	26527	27650	26474	26191	26315	25527	26592			142.252	139.092	134.029	134.343	122.309	124.91	127.956	127.694	104.542	105.944	104.856	102.302	70.3863	63.4501	64.5318	58.5459				0.00880968	0.797859	0.189605	0.103155	0.00888979	0.939816	0.0353788	0.870658	1.322	0.462739	0.0121672	1.3692
	25960	26064	26577	27446	24878	26023	28508	27025	24118	25983	26165	25209	22721	28040	26779	25460			147.554	144.851	146.024	143.045	127.852	126.205	130.708	129.67	118.262	118.378	120.641	121.391	94.9671	90.7635	92.2374	87.1952				1.95891	1.33623	1.07479	1.02789	0.0963001	0.150178	0.626483	1.49413	0.412652	1.20075	0.772037	0.749863
	24209	23848	26170	26076	24189	26567	27691	28205	28736	25848	28398	26556	27008	28382	26803	25671			159.275	159.343	156.899	156.451	131.138	134.229	137.385	136.117	129.072	129.927	132.097	133.231	112.093	111.154	113.987	107.655				1.00475	2.12857	1.97032	1.75795	0.818526	1.03269	0.648008	0.403634	1.1761	0.386124	2.1063	0.281021
Channel_A3																																					KD(nM)	26.3	24.8	66.6	56.6	176	138	170	154	531	578	805	695
	28097	26346	26551	26702	24208	24323	25755	25134	25236	24407	24786	25914	22577	22278	23567	26097			21.5446	23.001	22.8427	22.1762	24.4367	33.5005	25.6766	29.3003	24.9626	28.0234	26.0633	26.2509	35.1775	29.1016	36.9071	29.4583
	27090	28492	23975	27479	23642	28221	24367	25991	26843	26591	26872	26335	22419	24703	22610	22906			21.5098	28.5039	23.3269	23.7088	33.5028	23.0179	26.2927	32.9301	26.974	25.8811	25.1172	24.3022	32.1891	35.168	26.1566	33.8398
	26549	24480	25830	23477	25973	22714	24048	26465	25117	22714	26574	23997	24110	24867	25954	24310			29.7862	24.1671	17.9674	25.236	27.8564	26.128	36.6899	27.787	29.8573	32.3261	27.4991	31.7463	26.864	26.7763	32.2078	31.1417
	23459	26337	28093	26325	24690	23174	23744	25369	27419	23663	27952	25693	22186	26863	24500	23706			19.8248	32.4837	27.304	28.3103	27.6242	28.8453	30.7899	22.5909	28.4741	29.7924	35.0143	28.3944	30.2412	29.8631	29.3101	35.1886
	25126	25243	26634	25813	21519	28949	24139	22150	25980	23032	27565	25439	25071	22860	24070	24590			19.3612	26.0785	18.8981	22.5515	23.2965	34.7919	27.7822	27.5987	28.4211	28.9848	32.7531	37.83	45.694	31.1338	26.8496	44.0747
	26747	27551	25036	25894	25053	26813	26227	25085	24056	26182	26611	26314	23373	23309	25091	23877			20.9169	25.8694	19.5916	22.267	26.3456	26.7159	24.7569	26.4723	31.9143	27.1827	25.7359	26.0976	36.0698	29.8383	34.8905	30.1523
	28667	28537	23602	25038	24931	27070	24771	25180	27416	27501	27606	26862	24667	21794	26682	25141			22.4023	26.4287	17.6785	22.8886	26.9265	26.2305	27.6188	24.8166	28.4639	26.9939	26.3365	26.6508	36.8071	30.7153	36.8324	29.6336
	26963	27149	23633	25376	24767	25557	26029	24947	26475	24594	26243	25720	24025	23068	26456	24550			38.3484	39.9777	22.0763	24.5576	27.3389	27.0716	25.973	27.7108	28.4361	28.1763	27.4692	28.5945	38.653	32.3548	36.1688	32.5842
	26125	25628	23730	23791	25043	23780	24608	25725	24739	22391	27014	27388	25393	26178	26515	24095			65.6803	57.0174	42.8219	41.0078	30.1153	30.8194	30.6956	31.6181	30.4776	31.1378	31.2279	29.4209	36.6003	35.0019	38.2445	32.6431
	22917	25745	29148	26899	26690	23588	26865	26936	24062	25701	23648	24697	25567	25700	27354	22807			94.5158	99.7903	69.045	58.1246	33.8854	41.5557	31.8749	38.6625	31.6238	33.1936	32.4048	33.3281	36.979	35.0154	35.5409	33.7968
	25743	25085	24753	27256	24391	27433	25072	25282	24337	25810	26260	26517	27433	25030	24258	25020			122.062	123.622	99.2012	104.453	73.573	64.9998	71.6718	67.1492	42.4697	44.1933	36.985	41.1854	38.3735	34.9662	38.1419	31.2403
	25627	24485	26189	25555	23483	26311	27602	23589	25195	26695	26638	25936	25230	24096	26833	25173			127.303	126.952	128.144	130.5	108.568	98.6757	110.016	101.28	61.2775	55.259	59.4965	50.5958	40.9056	37.5692	40.9661	36.0139
	27443	27997	24660	23201	27538	26757	26511	28751	26741	25050	22956	27781	25686	23677	23740	23285			131.057	129.118	130.863	133.434	117.906	119.308	123.114	122.253	81.4525	86.6694	81.8716	84.9042	49.0495	46.5184	46.7191	44.2879
	27286	26157	27139	26604	24544	26152	24655	24201	26504	25894	27693	26726	26313	25362	25023	26318			142.245	137.551	134.395	134.214	122.291	123.835	127.918	126.525	102.619	105.038	104.836	103.695	70.3767	63.6501	65.662	59.8622
	26528	26416	26341	28298	24490	25499	28874	26788	24149	25350	26225	25473	22868	27060	26295	25193			150.536	147.514	145.729	144.993	127.756	126.48	131.706	132.429	117.695	120.756	120.73	122.7	94.5712	88.2609	92.8618	87.3316
	24801	24194	25970	26938	23816	25995	28006	27999	28768	25227	28446	26793	27186	27422	26325	25364			158.515	160.822	160.792	155.681	132.306	132.164	136.5	136.273	127.446	129.657	128.835	133.714	114.549	112.901	113.017	111.299
Channel_B1
	26250	24151	24999	24877	22957	21852	23721	23457	23108	23130	22357	23353	20495	21231	21010	23941
	25213	25671	22411	25165	21794	26127	22319	23881	24541	25342	24371	24217	20471	22965	20656	20789
	24320	22229	24307	21388	24131	20964	21529	24672	22692	21155	23913	21373	22276	23552	23376	22077
	21810	23397	25678	23740	23072	20753	21365	23985	24946	22140	24544	23219	20374	25260	21969	21280
	23254	22839	24929	23580	20324	25699	21900	20805	23457	21495	24383	22373	22026	21408	21895	21512
	24755	25028	23349	23606	23437	24356	24008	23401	21498	24547	23811	23773	21023	21711	22286	21659
	26340	25735	22015	22761	23139	24501	22512	23680	24861	25593	24685	24186	22241	20326	23487	22705
	23770	23422	21949	22926	22906	22905	23656	23236	23841	22816	23331	23027	21548	21367	23312	21949
	21070	20877	20366	20405	22886	21103	21954	23434	22151	20618	23850	24438	22746	24217	23082	21607
	16993	18516	23456	22007	24337	20336	23847	24172	21140	23416	20677	21698	22781	23658	24019	20442
	17693	16940	18204	19324	19643	22109	19883	20973	20810	22719	22262	22800	24247	22807	21059	22363
	17383	16409	17759	17060	17074	19190	19636	17580	20592	22748	21562	21623	22112	21781	23122	21961
	18380	18458	16555	15243	19522	18440	18132	20184	20209	19339	17193	21145	21933	20929	19839	19804
	17722	16902	18073	17436	17145	17762	16551	16668	18966	19043	19588	19051	21201	21187	20068	21717
	16963	16706	16874	18118	16826	17103	19307	18219	16574	17883	17607	17199	17128	21001	19477	19012
	15338	14519	16064	16454	16102	17112	18326	18755	19228	17309	18580	17584	19387	19907	18235	17846
Channel_B2
	25903	24156	24931	24107	22743	22830	23606	23331	23286	23297	22870	23430	19946	21277	21616	24075
	25021	25853	22572	24947	21808	26915	22186	23783	24666	25577	24887	24228	19936	23070	21380	21048
	24099	22404	24598	21034	24206	21662	21465	24600	22979	21410	24281	21538	21947	23837	24045	22571
	21605	23604	26012	23300	23270	21824	21375	23992	25182	22426	25169	23379	20055	25420	22815	21683
	22873	23092	25367	23276	20485	26644	21957	20684	23863	21905	24958	22425	21975	21716	22587	21917
	24579	25234	23697	23512	23605	25346	24083	23527	21693	24828	24421	24193	20795	22144	23059	22128
	26186	26015	22479	22595	23545	25533	22855	23765	25029	25965	25436	24422	22088	20781	24298	23335
	23557	23780	22422	22672	23328	24022	23805	23366	24303	23144	24193	23411	21541	21928	24206	22717
	20966	21222	20899	20312	22944	22189	22154	23745	22628	21080	24628	24817	22373	24718	24134	22255
	16955	18940	24038	21992	24539	21557	24185	24422	21891	23884	21774	22168	22674	24172	25056	20927
	17634	17341	18862	19489	20145	23248	19988	21105	21490	23338	23138	23349	24297	23456	22096	22903
	17496	16922	18320	17103	17487	20327	19878	17958	21226	23278	22485	22153	22147	22451	24186	22804
	18475	19011	17146	15372	19929	19304	18371	20486	21018	19874	18077	21636	21951	21370	20913	20642
	17830	17378	18679	17574	17586	18682	16879	17012	19595	19570	20460	19729	21343	21870	21150	22411
	17087	17282	17566	18288	17279	18156	19646	18677	17198	18522	18536	17822	17281	21578	20523	19789
	15436	15203	16794	16754	16650	18133	18738	19152	19892	17851	19496	18175	19589	20639	19339	18849
Channel_B3
	26356	24608	24811	25001	22516	22032	23868	23047	23436	22464	22944	23975	20351	20440	21137	23919
	25414	26187	22372	25613	21415	26358	22541	23582	24782	24628	24944	24504	20385	22268	20924	20728
	24310	22787	24486	21785	23917	21022	21582	24375	22994	20645	24496	21848	22266	22971	23598	22172
	22117	23927	25911	24209	22751	21278	21678	23724	25203	21667	25208	23622	20288	24592	22465	21368
	23721	23366	25179	24142	20082	26124	22233	20412	23884	21139	25023	22755	21922	20850	22230	21602
	25136	25518	23620	24238	23172	24773	24371	23193	21891	24157	24657	24356	21014	21340	22636	21840
	26823	26388	22393	23394	23020	25046	22826	23394	25201	25388	25534	24823	22130	19902	23936	23031
	24082	24134	22134	23594	22841	23588	24101	22982	24338	22626	24193	23633	21439	20965	23779	22297
	21575	21693	20922	21086	22909	21709	22473	23430	22607	20422	24632	25105	22795	23609	23689	21880
	17452	19320	23843	22697	24149	20873	24450	24036	21915	23301	21489	22382	22926	23177	24631	20641
	18166	17626	18606	20191	19698	22699	20357	20792	21479	22666	23547	23490	24500	22576	21679	22813
	17826	17048	18175	17621	17199	19806	20135	17629	21069	22710	22389	22361	22368	21570	23785	22636
	18894	19378	16987	15870	19656	19025	18654	20278	21122	19499	18111	21732	22244	20654	20697	20443
	18221	17692	18515	18159	17309	18365	17121	16870	19734	19151	20493	19840	21443	21066	20666	22097
	17320	17389	17424	18756	17014	17777	19844	18374	17247	17953	18574	17944	17412	20970	20117	19574
	15846	15362	16491	17344	16341	17843	18997	19004	20003	17435	19704	18313	19585	19845	19045	18437
dsDNA (non-consensus) Titrations
	50 mM				100 mM				150 mM				200 mM						50 mM				100 mM				150 mM				200 mM							50 mM				100 mM				150 mM
	A	B	C	D	A	B	C	D	A	B	C	D	A	B	C	D			A	B	C	D	A	B	C	D	A	B	C	D	A	B	C	D				A	B	C	D	A	B	C	D	A	B	C	D
Channel_A1																																					[HMG]
	30354	31064	32038	31607	32652	29628	29041	32640	33209	33075	32559	33324	31447	33202	31817	33770			39.1985	43.0643	32.6174	36.7004	41.9719	45.5014	37.1265	30.0193	36.0152	27.9105	39.5148	23.2602	51.3213	48.8055	55.1995	40.6083			0.01	38.5266	43.0857	31.0167	36.7174	41.808	45.8427	38.969	28.9662	36.3217	28.441	39.418	23.2512
	34195	32677	32848	32140	30560	32466	30818	32691	31811	32326	28037	33866	31839	30328	29779	31629			24.9839	45.5441	32.6818	32.4601	44.2888	44.8169	33.1834	30.153	38.239	30.5026	33.2323	22.8279	55.9585	48.784	45.8628	40.9441			0.0268435	25.0203	43.9524	33.233	29.869	43.4795	45.0277	33.8824	30.689	38.4735	31.6116	33.0994	23.1029
	30895	32946	32547	32295	29102	34215	31877	30789	32183	29442	33703	34690	30859	29472	32844	32123			31.8471	35.7654	27.2021	25.0821	39.2588	37.0316	51.8043	35.9642	27.1581	25.775	41.3441	35.5599	40.684	42.496	61.129	44.9687			0.0671089	32.0366	35.4029	27.1337	24.4674	39.6432	36.1508	52.2334	35.4669	28.0178	24.3307	41.3733	36.7592
	31407	34656	30297	32804	34285	29379	30629	30447	31560	29697	32487	29558	30129	32426	31531	30338			30.4699	36.925	36.7811	35.4648	48.9172	52.1746	43.3821	28.7223	48.2466	37.4893	40.2315	28.4002	65.7462	55.4553	57.3671	39.5021			0.167772	30.1833	37.4863	36.9559	36.3963	49.2428	53.5314	43.2451	28.5517	48.0194	38.634	40.2316	28.3492
	32812	31019	33784	29227	32472	31142	34307	32167	32298	31669	33340	31592	32319	31459	31571	33233			50.2046	39.3045	36.7879	36.308	48.7236	34.5348	32.3702	29.5909	40.4136	37.5463	27.198	20.6443	47.6621	43.4898	42.911	39.1991			0.41943	50.2005	39.3336	36.8005	36.3564	48.2614	34.5677	33.4585	30.1143	40.1535	38.1734	27.9782	21.8043
	33196	33749	33058	32629	32898	31333	31951	35370	29797	32394	33355	34112	30621	29970	29929	34782			49.6997	44.3797	42.0292	43.4242	45.3189	45.4973	29.0193	32.7984	41.2454	34.1314	31.9041	24.9077	62.7412	46.2731	40.8008	43.7066			1.04858	51.8476	43.7705	40.8719	42.4243	45.1436	44.21	29.2279	32.9742	40.6246	34.7821	31.8984	24.2594
	31477	32948	30769	33035	30941	31726	32117	33380	33043	32031	31304	30955	31423	30139	30493	31149			60.5744	64.0493	46.1629	40.6651	40.6808	50.3527	33.3101	41.2037	43.524	30.7539	39.9972	25.2842	52.3337	48.3075	41.4432	40.7124			2.62144	62.4176	63.34	46.3184	39.1865	41.5721	51.8492	33.6836	41.4392	44.1997	29.8382	39.8404	23.3077
	33846	31934	34045	31095	31307	32041	32298	33155	30461	30502	33352	31718	32533	30952	29803	33969			92.0169	82.5105	85.5626	61.4235	39.1871	46.3335	40.5945	33.7995	43.164	42.5471	33.9623	29.6338	50.7906	49.9514	42.3132	55.0067			6.5536	91.6573	80.8858	86.0668	62.1713	38.1605	46.8187	41.0253	34.8056	43.5097	43.2176	32.1842	29.2745
	33316	32508	31416	34082	33024	30555	32689	33404	32088	33480	33074	32357	31848	33273	31337	30240			117.802	97.2369	105.225	92.5655	52.364	61.9689	46.8888	44.2045	41.4539	41.5256	29.7717	36.8912	47.6682	45.62	45.3264	47.9187			16.384	115.835	96.9957	104.737	92.3795	51.7009	62.2438	48.0286	44.3308	41.3282	39.7232	30.9596	37.7306
	32057	31506	30255	32571	33151	31205	31721	32974	31459	30586	32095	32201	31126	32723	31857	30952			139.086	135.492	125.353	124.899	67.894	69.566	65.2419	61.6483	41.0595	37.5773	41.4806	34.4091	53.5414	50.0219	49.3912	47.358			40.96	139.683	136.277	125.325	124.88	68.8168	69.0189	65.385	61.2647	41.8692	38.0424	41.7683	33.9003
	32344	31275	30028	32697	33816	31176	33898	33439	31574	33565	33198	32432	30918	32489	31179	34310			173.403	164.888	155.881	143.211	89.4575	88.9228	89.2435	83.5573	58.1601	46.6078	50.0972	45.7483	43.3616	52.7659	46.5717	43.8895			102.4	172.517	166.116	154.671	142.874	88.147	88.7991	89.3853	83.8062	57.2432	46.9602	49.9075	45.6163
	32845	35350	34526	32238	31267	32175	32793	33060	30225	32881	30116	33789	31981	35162	29800	33071			189.625	175.564	174.529	162.352	110.31	107.419	94.701	108.257	70.4624	56.3433	50.218	50.3752	57.7498	52.5141	53.1631	43.7342			256	188.841	176.944	174.537	163.712	110.332	107.35	93.7692	108.143	70.0104	55.4491	52.1586	50.1017
	30123	31809	33782	32756	33539	33668	34162	31744	30977	33448	30300	30966	32965	31690	32459	30324			204.126	199.601	182.024	184.737	126.921	134.304	121.082	121.278	87.836	85.028	78.2443	80.0759	56.5091	54.6027	37.2524	55.1948			640	205.15	198.951	181.493	184.62	127.603	134.121	118.876	121.269	88.6322	85.6322	80.9009	80.0762
	31169	31010	31486	33035	33594	33312	33074	33207	30136	31701	33042	35489	32898	31121	33160	34198			237.262	224.962	222.731	206.329	144.815	139.992	134.931	140.823	114.686	94.6985	106.483	97.009	66.5037	65.7061	68.9774	63.1834			1600	238.004	226.078	222.896	206.155	144.137	140.442	133.487	140.691	113.891	94.8004	106.203	96.9961
	31871	33145	32851	31218	31171	32901	32714	33172	31497	31041	31653	28318	32543	30058	33208	33558			256.755	259.382	245.338	240.184	156.573	168.312	138.929	162.327	127.322	124.978	125.166	113.404	87.3693	87.4681	73.0919	82.5367			4000	256.133	260.242	244.263	239.135	156.295	169.512	139.627	161.146	126.422	124.577	125.54	113.624
	32105	31608	32312	34101	33603	33860	31702	30341	30937	31082	31006	32134	30116	29767	32778	31227			263.786	269.426	261.166	250.892	182.738	181.507	171.463	168.648	146.559	137.885	134.502	139.559	104.966	108.923	102.507	102.117			10000	264.131	270.217	261.229	250.109	181.656	182.368	171.767	169.236	146.702	138.952	132.328	138.702
Channel_A2
	29873	30791	31336	31925	32389	30147	29285	32813	32794	32891	32868	33373	31838	33124	32206	34216			40.0231	43.5177	29.5987	36.7772	42.0027	44.6612	38.8621	28.611	37.6301	28.3355	39.6335	21.3174	48.326	49.9402	53.241	41.0386				1.92261	0.421647	1.51762	0.0533398	0.310992	1.38403	1.89809	0.927955	1.18523	0.590384	0.276875	1.92936
	33753	32465	32221	32531	30348	33045	31121	32908	31477	32189	28391	33971	32283	30271	30234	32091			25.6112	43.0201	34.091	27.5811	41.1298	43.7358	32.7783	29.6011	38.0255	32.5836	33.0976	22.7755	55.9453	44.9848	46.1475	42.3159				0.573616	1.38515	0.753083	2.45359	2.06753	1.40927	1.57463	1.43309	0.60065	1.04724	0.132023	0.522422
	30529	32757	31970	32711	28944	34838	32250	31067	31925	29344	34087	34871	31324	29481	33340	32623			32.3526	34.6918	25.7647	24.4333	38.5398	34.9925	52.3395	35.6441	29.7934	22.9292	41.4588	37.8616	38.9663	44.687	62.1501	46.5038				0.275436	0.61589	1.33611	0.598317	1.33772	1.04748	0.387064	0.605735	1.538	1.42338	0.0753102	1.15389
	31103	34500	29765	33252	34193	30042	31053	30751	31359	29645	32919	29771	30655	32479	32085	30882			30.3034	38.6137	37.7597	35.1946	48.8032	54.2123	44.2357	29.4411	47.6534	39.0719	40.4768	28.6232	66.4613	55.9759	57.4765	42.4747				0.361834	0.976292	0.73226	1.85234	0.665185	1.17503	1.06565	0.985832	0.32004	1.0004	0.245063	0.30265
	32564	30901	33314	29718	32446	31858	34795	32510	32148	31642	33830	31838	32913	31547	32176	33837			50.5015	40.3091	37.4844	37.2276	48.1361	34.8533	34.1408	30.5041	40.7387	39.2665	27.835	21.6608	47.5219	43.7575	44.9003	40.9938				0.303011	0.961316	0.677693	0.848138	0.41403	0.270659	0.952557	0.471027	0.749936	0.950088	0.860766	1.23812
	32976	33700	32647	33144	32945	32077	32497	35742	29705	32417	33851	34403	31282	30137	30606	35452			53.4495	44.1335	39.5425	40.1095	45.6217	42.2992	29.8942	33.2611	40.8448	34.2346	31.8972	24.3241	63.112	44.8218	39.1038	43.5423				1.93361	0.850793	1.25223	2.01081	0.585723	1.6877	0.590399	0.250521	0.755318	1.03901	0.00530526	0.682902
	31295	32926	30366	33635	31044	32509	32696	33803	33033	32099	31851	31317	32137	30342	31218	31874			64.1382	62.6581	46.4394	36.8944	42.6767	51.9167	32.7974	41.3157	44.3265	29.087	39.4756	21.6196	51.4557	46.6896	41.3902	42.1609				1.78504	0.696021	0.141388	2.01271	1.01488	1.46387	1.12069	0.316005	0.621961	0.845588	0.316909	1.84924
	33723	31951	33697	31739	31421	32873	32943	33611	30507	30626	33956	32161	33304	31199	30586	34751			91.1545	79.7537	86.4495	63.1943	38.5534	47.3421	40.2913	35.3377	43.8162	43.2839	30.8832	30.5053	52.2807	49.1428	42.9853	58.4045				0.448688	1.44288	0.455759	0.916892	1.26947	0.505394	1.02007	0.871805	0.327853	0.639962	1.59406	1.4444
	33233	32616	31114	34772	33173	31423	33394	33928	32192	33663	33729	32827	32648	33585	32165	31082			114.069	96.8088	104.625	92.2469	52.6439	63.5469	48.3415	44.4043	41.6611	39.0738	31.4499	38.7069	49.494	44.6275	45.7553	49.2166				1.8746	0.219111	0.442936	0.165934	1.39781	1.1898	1.02006	0.109868	0.410386	1.5811	1.03401	0.915526
	32009	31636	30004	33284	33350	32107	32470	33539	31600	30804	32814	32726	31972	33081	32757	31834			139.557	137.84	125.344	124.825	69.683	69.2529	66.7326	61.3347	42.3217	38.1301	41.8667	33.2747	53.034	49.8166	50.8526	46.9133				0.667891	1.35307	0.0402428	0.0488809	0.895833	0.6943	1.28202	0.422981	0.702867	0.428076	0.253299	0.576185
	32355	31457	29840	33456	34058	32122	34695	34057	31769	33858	33970	33038	31815	32895	32135	35220			170.477	167.414	153.354	144.277	86.8426	87.2395	88.9226	83.281	56.2903	47.0497	50.5792	46.6006	41.3968	54.0304	50.3385	43.4514				1.77153	1.26444	1.26688	1.59776	1.30746	1.5016	0.547584	0.684456	0.935392	0.317292	0.783901	1.05644
	32904	35612	34421	33038	31530	33149	33643	33715	30452	33228	30931	34426	32950	35658	30787	34046			189.676	179.791	174.578	165.23	109.896	107.28	91.5912	106.96	68.6719	54.8357	53.0306	49.2809	57.4416	49.9722	54.5675	42.7214				1.40321	2.46627	0.0370964	1.44562	0.447844	0.0695196	1.89278	1.12997	1.17938	0.792039	1.68347	0.723806
	30242	32112	33698	33650	33847	34724	35091	32414	31273	33812	31132	31660	33991	32230	33512	31317			206.083	197.885	180.603	183.721	127.548	134.576	118.111	121.228	89.1007	86.2404	80.0994	80.0943	55.7536	56.1371	41.7628	55.4432				0.981293	0.930975	0.776041	0.847256	0.71103	0.569492	1.94035	0.0373044	0.693046	0.606206	3.13526	0.0180302
	31340	31353	31443	33969	33952	34443	34011	33922	30459	32123	33930	36227	34013	31711	34257	35235			240.898	227.392	223.038	206.637	144.316	140.991	131.244	141.49	114.316	94.2175	106.644	96.9843	67.0913	64.2192	69.6777	62.6976				2.60416	1.22675	0.15516	0.58882	0.781984	0.506768	1.96917	0.871864	1.07286	0.639932	0.629006	0.0123576
	32095	33529	32857	32219	31575	34077	33690	33948	31868	31529	32634	29125	33693	30705	34363	34610			255.971	259.778	243.068	238.099	156.6	169.095	138.681	160.587	124.634	124.427	126.645	114.115	88.2911	86.8319	72.7358	81.0817				0.55898	1.16423	1.13926	1.04262	0.505027	1.45409	1.42968	1.02393	1.54816	0.351343	0.973156	0.425414
	32415	32038	32373	35166	34029	35104	32725	31179	31356	31641	32021	32990	31325	30434	33982	32345			264.613	271.901	263.334	249.702	181.516	182.869	171.245	168.742	147.655	140.169	132.052	138.912	105.486	108.989	98.9214	101.022				0.430252	1.45941	2.07474	0.678442	1.01895	0.748943	0.723099	0.938062	0.889618	1.14947	2.04943	0.979584
Channel_A3																																					KD(nM)	10.2	17	11.8	21.3	127	132	91.7	122	300	669	913	465
	30104	29909	32492	31774	32248	29738	28748	32529	32859	33286	32314	33112	31662	33296	31384	33748			36.3582	42.6752	30.8341	36.6746	41.4493	47.3655	40.9182	28.2683	35.3198	29.077	39.1058	25.1761	49.6748	48.7025	53.4056	41.9334
	34013	31557	33353	32336	30217	32645	30583	32640	31532	32582	27838	33698	32076	30445	29369	31678			24.4657	43.2931	32.9261	29.5659	45.02	46.5306	35.6855	32.3128	39.156	31.7484	32.9683	23.7054	57.3911	47.9464	46.102	41.2206
	30771	31869	33105	32547	28821	34399	31681	30783	31948	29746	33540	34590	31162	29636	32506	32209			31.9101	35.7515	28.4343	23.8869	41.131	36.4283	52.5563	34.7923	27.1019	24.2879	41.317	36.8562	38.3774	45.8631	61.3904	46.3783
	31337	33642	30896	33107	34051	29656	30454	30495	31370	30042	32392	29506	30488	32641	31265	30479			29.7767	36.9204	36.3268	38.5295	50.0081	54.2073	42.1176	27.4917	48.1582	39.3408	39.9867	28.0243	65.3743	55.4906	57.4077	40.0567
	32813	30070	34427	29610	32287	31474	34199	32267	32178	32047	33294	31602	32728	31727	31361	33420			49.8955	38.3872	36.1292	35.5334	47.9245	34.3149	33.8644	30.2479	39.3081	37.7074	28.9016	23.108	45.7213	42.6696	45.6807	38.731
	33225	32865	33746	33051	32750	31734	31894	35510	29741	32802	33343	34182	31060	30300	29772	35023			52.3936	42.7985	41.0441	43.7391	44.4903	44.8333	28.7701	32.8631	39.7837	35.9804	31.8937	23.5465	63.4297	44.8595	39.0744	43.6609
	31560	32060	31518	33507	30821	32158	32118	33598	33031	32487	31348	31067	31922	30512	30392	31402			62.5401	63.3126	46.3528	40	41.3588	53.2781	34.9434	41.7984	44.7484	29.6736	40.0482	23.0193	50.2655	48.9086	41.091	40.5315
	33995	31135	34827	31640	31253	32540	32342	33430	30496	31008	33427	31895	33087	31391	29733	34298			91.8006	80.3932	86.1881	61.8962	36.741	46.7805	42.1901	35.2797	43.549	43.8219	31.707	27.6843	49.9163	50.0824	44.9663	56.1116
	33502	31774	32241	34687	33009	31128	32804	33738	32141	34052	33174	32585	32432	33757	31337	30602			115.634	96.9415	104.36	92.3259	50.095	61.2154	48.8556	44.3837	40.8697	38.5702	31.6573	37.5939	48.023	45.9412	45.9344	48.6065
	32302	30826	31161	33201	33193	31827	31892	33372	31563	31186	32223	32433	31748	33241	31890	31373			140.404	135.5	125.279	124.917	68.8733	68.2378	64.1806	60.8111	42.2264	38.4199	41.9577	34.0172	52.703	48.2479	52.6097	48.166
	32638	30667	31012	33398	33902	31842	34114	33885	31756	34231	33367	32727	31592	33032	31259	34778			173.671	166.046	154.777	141.135	88.1407	90.235	89.9899	84.5803	57.2792	47.2232	49.0462	44.5001	44.0393	54.067	48.6281	43.4855
	33212	34783	35550	32976	31369	32890	33090	33559	30476	33611	30308	34145	32699	35736	29934	33588			187.221	175.477	174.505	163.554	110.791	107.35	95.0155	109.211	70.8969	55.1683	53.2272	50.6488	57.7179	52.3794	54.306	43.9528
	30527	31265	34875	33545	33648	34442	34501	32272	31293	34237	30539	31339	33731	32311	32621	30883			205.24	199.368	181.854	185.403	128.34	133.482	117.434	121.3	88.9597	85.6283	84.3592	80.0582	54.0511	55.7511	39.4695	55.1767
	31620	30518	32596	33871	33762	34132	33489	33773	30502	32525	33350	35879	33692	31807	33390	34836			235.851	225.882	222.92	205.499	143.282	140.343	134.285	139.761	112.67	95.4851	105.483	96.995	63.5873	64.4543	67.2269	62.4395
	32368	32722	34054	32070	31364	33756	33170	33780	31897	31908	32009	28743	33404	30759	33478	34226			255.673	261.567	244.382	239.122	155.712	171.129	141.272	160.522	127.309	124.325	124.81	113.354	87.6572	86.9665	75.7378	79.748
	32679	31233	33554	35031	33871	34765	32223	30987	31365	31964	31398	32612	31031	30528	33121	31917			263.992	269.324	259.186	249.732	180.715	182.729	172.592	170.318	145.893	138.803	130.431	137.634	105.42	109.131	102.821	99.4403
Channel_B1
	27044	27369	29095	28365	28859	25921	26030	29867	29862	30452	28982	31102	27056	28773	27072	29965
	31754	28585	29825	29201	26830	28460	27941	29902	28421	29538	25416	31648	27032	26284	26026	28038
	28120	29647	30028	29981	25924	30676	27388	27690	29696	27277	29842	31235	27376	26009	27477	28147
	28701	31081	27183	29545	29702	25215	26961	27966	27394	26590	28858	27175	24877	27570	26663	27006
	28321	27628	30311	26259	28147	28124	31178	29471	28675	28351	30760	29713	28100	27683	27828	29609
	28694	29622	29213	28718	28797	27413	29322	32104	26391	29289	30354	31684	25500	26162	26542	30588
	26375	27336	26868	29308	27449	27372	29108	29568	29074	29247	27826	28720	26957	26156	26992	27631
	25955	25149	26583	25992	27894	27965	28660	30006	26830	26914	30170	29056	28033	26735	26315	28919
	23787	24569	23223	26096	28328	25501	28485	29334	28403	29629	30286	29022	27690	29100	27430	26273
	21592	21430	21158	22806	27206	25488	26229	27545	27878	27379	28407	29091	26610	28259	27561	26935
	19851	19641	19323	21777	26118	24115	26197	26257	26639	29272	28663	28354	27217	27837	27194	30157
	19298	21570	21126	20385	22790	23640	24960	24234	24625	27886	25993	29150	27014	30149	25504	29081
	17024	18196	20258	19500	23354	22975	24172	22449	24034	26156	24150	24554	27944	27010	29083	25802
	16123	16576	16931	18560	22277	22382	22531	22261	21702	24129	24340	26839	27105	25699	27130	28443
	15651	16163	16631	16023	20021	20472	22044	20977	21908	21730	22147	20465	25282	23345	26855	26426
	15473	15006	15682	17010	20112	20333	19559	18862	20418	21004	21147	21616	22278	21780	24413	23283
Channel_B2
	26552	27093	28709	28644	28624	26439	26117	30149	29351	30245	29247	31326	27629	28612	27557	30323
	31286	28607	29136	29980	26888	29058	28249	30149	28140	29235	25747	31751	27410	26523	26402	28335
	27746	29569	29620	30425	25837	31420	27666	27966	29232	27414	30172	31189	27927	25853	27811	28459
	28437	30790	26630	29972	29632	25634	27267	28186	27266	26422	29221	27353	25260	27574	27123	27255
	28083	27443	29829	26629	28172	28744	31459	29706	28515	28186	31154	29855	28628	27739	28199	29991
	28199	29600	29058	29452	28813	28324	29747	32398	26340	29301	30806	32009	26023	26418	27276	31192
	25958	27426	26495	30168	27382	27922	29677	29933	28998	29452	28355	29370	27639	26455	27638	28156
	25923	25358	26246	26397	28047	28608	29258	30283	26820	26966	30993	29387	28575	27011	26954	29299
	23973	24680	23038	26648	28433	26108	28978	29777	28478	30003	30735	29289	28237	29457	28120	26904
	21532	21381	20983	23310	27231	26248	26735	28042	27901	27530	29011	29663	27373	28585	28221	27738
	20015	19621	19334	22218	26498	24964	26837	26763	26947	29490	29289	28813	28166	28083	27726	30996
	19330	21484	21059	20729	23008	24365	25830	24803	24936	28302	26482	29793	27857	30798	26243	30026
	17002	18454	20285	20087	23528	23678	25033	22926	24178	26351	24684	25103	28876	27350	29637	26628
	16055	16651	16894	19069	22545	23079	23404	22699	21957	24483	24983	27399	27977	26297	27972	29346
	15794	16333	16735	16629	20279	21159	22717	21569	22330	22105	22741	21007	26108	23890	27817	27366
	15588	15110	15621	17597	20434	21003	20202	19378	20633	21249	21986	22231	23139	22264	25563	24190
Channel_B3
	27043	26381	29661	28517	28545	25878	25486	29918	29607	30542	28798	30731	27370	28863	26841	29831
	31633	27785	30262	29628	26473	28476	27527	29668	28097	29664	25255	31410	27122	26449	25650	28059
	28002	28679	30433	30321	25535	30895	27161	27779	29484	27679	29700	31028	27830	25901	27174	28108
	28695	30172	27757	29554	29407	25305	26905	28111	27236	26755	28794	27157	25200	27750	26435	27088
	28347	26854	30947	26663	28051	28442	30945	29506	28660	28676	30565	29508	28615	27985	27423	29816
	28498	28978	29906	29063	28736	27817	29291	32225	26453	29499	30344	31876	25815	26558	26535	30804
	26297	26655	27507	29784	27289	27513	28971	29710	28961	29757	27861	29016	27548	26434	26930	27870
	26085	24666	27146	26412	28044	28364	28567	30125	26831	27260	30437	29385	28582	27104	26053	29107
	24063	24034	23890	26577	28500	26035	28424	29612	28498	30394	30211	29167	28169	29496	27382	26535
	21679	20967	21796	23246	27165	26094	26450	27944	27876	27848	28481	29334	27207	28853	27336	27238
	20017	19199	20016	22370	26281	24540	26309	26531	26860	29800	28896	28715	27756	28197	27103	30604
	19640	21229	21754	20784	22834	24170	25164	24535	24799	28601	25934	29434	27623	30653	25535	29517
	17201	17896	20923	19934	23339	23556	24658	22821	24203	26728	23926	24851	28795	27449	29041	26279
	16418	16273	17519	19072	22482	22911	22854	22706	22088	24702	24635	27135	27990	26359	27454	29035
	15941	15864	17284	16507	20192	20845	22209	21466	22187	22377	22418	20775	25930	23923	26872	27164
	15741	14832	16371	17528	20383	20808	19820	19177	20738	21546	21654	22053	22926	22324	24647	23975
[truncated: 16 more columns]

## Sheet: Fig6
			DNA					RNA
			FC	SD				FC	SD				P-value
Key	Base Specific Interactions
R43	=	R10	8.5	2.16667	10.8	6.6	8.1	2.8	0.6	3.44144	2.1982	2.79279	0.036
N46	=	N13	14.9167	8.41667	22.9167	6.16667	15.5833	3.5	1.1	4.55856	2.37838	3.72072	0.14
R56	=	R23	192.4	72.2	121	265.417	190.667	3	0.3	3.24324	2.61261	3.18919	0.045
N68	=	N35	1.08333	0.5	1.41667	1.33333	0.583333	1	0.143858	1.10811	0.954955	1.08108	0.8117
S69	=	S36	1.1	0.5	1.08333	1.58333	0.666667	1.6	0.5	1.8018	1.96396	0.981982	0.3189
S72	=	S39	1.41667	0.4	1.16667	1.25	1.83333	1	0.6	1.7027	0.792793	0.666667	0.3975
Y110	=	Y77	7.5	3.5	11.5	5.66667	5.33333	1.7	0.6	2.32432	1.68468	1.03604	0.0958
	Intercalating Wedge
M49		M16	29.4167	5.41667	34.1667	23.5	30.5833	0.7	0.363036	0.567568	0.306306	1.13514	0.011
	Hydrophobic Core
F48	=	F15	414.583	120.6	314.25	548.417	381	15.9	1.7	16.1712	14.3423	17.7297	0.029
W51	=	W18	16.6	2.83333	13.3333	18	18.5	78	13.4	66.6847	93.3514	76.045	0.013
W79	=	W46	489.167	21.5	507.167	495.333	465.5	49.5	18.5	56.992	62.0354	28.1416	1.38e-05
H101	=	H68	1.85833	0.166667	1.91667	1.66667	2	2.2	0.9	1.27027	2.86486	2.64865	0.5251
H105	=	H72	1.7	1.9	1	0.166667	3.83333	2	1	3.16216	1.27027	1.66667	0.7984
	Potential Backbone Interactions
R40	=	R7	2	1.91667	4.25	0.916667	0.833333	2.7	0.264026	2.69369	2.45946	3.12613	0.582
K42	=	K9	2.8	1.75	4.75	1.25	2.41667	7.9	2.7	9.36937	9.75676	4.86486	0.06
R53	=	R20	0.666667	0.166667	0.583333	0.916667	0.583333	1.7	0.6	1.89189	2.12613	0.981982	0.098
R57	=	R24	0.833333	0.333333	0.5	0.833333	1.16667	1.3	0.5	1.58559	1.58559	0.666667	0.304
K42	=	K32	8.5	1	8.33333	7.58333	9.5	2.6	0.7	2.27928	2.15315	3.48649	0.0015
H67	=	H34	2.41667	0.666667	3.16667	2	2	3.7	1.7	5.34234	3.9009	1.95495	0.3109
K73	=	K40	3	0.583333	3.5	2.33333	3.25	6.9	0.2	7.03604	6.72072	7.18018	0.0038
K80	=	K47	2.75	0.9	3.75	2.16667	2.33333	39.5	15.4	54.7658	23.6757	41.036	0.0538
K87	=	K54	9.33333	1.4	8.33333	10.9167	8.75	4.1	1.4	5.06306	4.73874	2.46847	0.0097
K95	=	K62	1.1	1.1	0.25	0.583333	2.33333	3.2	1.2	3.84685	4.00901	1.81982	0.088
R98	=	R65	0.833333	0.5	0.666667	0.333333	1.25	5.5	1.9	5.8018	7.36036	3.5045	0.0438
K109	=	K76	3.2	0.8	2.41667	4	3.16667	7.4	2.5	10.4595	5.92793	6.13514	0.0901
R111	=	R78	3	0.8	2.16667	3.75	3.16667	2.2	1.2	3.55856	1.61261	1.40541	0.3642
P112	=	P79	2.7	1.16667	4.08333	2	2.08333	1.8	0.8	1.54054	2.64865	1.13514	0.3122
R113	=	R80	0.6	0.5	1.25	0.416667	0.25	3.1	1.3	2.82883	4.57658	1.95495	0.0689
R114	=	R81	6.1	2.2	3.91667	6	8.33333	9.2	2.3	7.28829	8.73874	11.7838	0.1652
K115	=	K82	5.8	1	6.83333	4.83333	5.83333	3.6	1.4	3.76577	4.93694	2.18018	0.906
	DNA-Binding Data
	Base Specific Interactions																							Calculated Anisotropy																								Average Anisotropy
		R10			N13			R23			N35			S36			S39			Y77					R10			N13			R23			N35			S36			S39			Y77						R10
		A	B	C	A	B	C	A	B	C	A	B	C	A	B	C	A	B	C	A	B	C			A	B	C	A	B	C	A	B	C	A	B	C	A	B	C	A	B	C	A	B	C				A
	Channel_A1																																															[HMG] (nM)
		29979	31934	34286	34871	33861	31709	32171	31359	34448	33121	31520	32205	32235	32232	33789	35717	36347	33833	35918	32472	36037			66.4895	69.1794	64.6202	69.2605	68.5255	68.2277	67.6501	66.3673	66.5914	70.0231	65.5232	64.4652	63.2142	62.8667	67.2404	62.313	66.0762	66.0406	65.5072	62.6559	63.6241			0.01	67.9036
		32498	31770	30345	36855	36967	32915	34955	36192	35558	37924	32949	31940	33218	36790	37470	35008	34841	34481	33788	32559	35351			68.5577	67.0784	67.2599	68.3232	68.484	65.9972	66.8072	70.3839	67.5477	68.4394	69.1132	66.3254	66.7311	65.1537	66.3771	64.6816	67.1905	67.7879	63.1458	65.1885	65.0073			0.195878	68.0505
		33506	29626	33050	34811	36331	33792	31588	33981	35615	35121	33456	32854	35352	34305	33270	35488	35925	34844	33000	35610	35347			70.7748	65.4392	66.4808	70.2795	68.5069	68.9911	68.0341	69.7368	67.1118	71.0175	71.9235	72.8084	67.29	71.5658	68.705	64.9516	66.5748	65.9924	65.2879	66.0647	68.2371			0.437371	69.8236
		32464	34231	29903	33776	34370	36914	34683	35410	33586	33580	35479	33741	31997	34620	35383	37218	33908	33776	34851	33849	31820			68.5331	59.9339	61.4462	69.2201	70.387	64.9641	70.7883	71.4117	70.5048	70.6356	75.1424	77.0915	73.8137	72.2692	76.0014	70.5599	71.8044	70.027	66.5908	69.5864	66.6223			0.976595	71.5122
		30993	32337	34842	34271	35514	34690	33118	36042	32644	34339	35718	35893	30760	30721	31510	32172	33751	32710	32727	30483	36030			72.0025	56.3259	62.3184	71.6089	72.4248	71.3737	70.4885	68.1393	70.1411	79.9527	76.0844	80.0233	75.7999	81.0668	75.5882	75.9398	74.2114	77.5614	67.5268	74.0318	68.6792			2.18062	72.8904
		30448	31871	33005	36304	35834	36385	34011	32081	35118	33142	33397	34802	32154	32160	36079	35435	33418	32977	32488	33334	33950			74.0429	76.1971	75.7824	74.5152	77.2725	73.8537	73.8316	65.889	69.2595	82.324	80.9993	81.8565	81.0964	76.1238	81.7254	84.2154	80.994	81.2837	70.1249	75.783	71.9083			4.86905	75.4266
		33409	30695	35269	34191	33157	36253	35617	35118	36657	33312	32906	32089	31813	35427	31934	35121	31823	30994	33326	32660	33840			79.166	78.3434	75.8831	78.6519	79.0267	76.8056	74.2146	75.6168	74.0992	86.0249	82.7096	84.0806	79.8872	83.6216	84.3581	80.9669	84.4731	84.969	73.3999	80.0654	81.0573			10.872	80.0666
		31681	33119	29840	32481	32032	32973	37389	34867	34033	34876	35282	34068	34201	32620	34002	34406	31821	31820	36399	35223	33351			86.2437	84.6249	79.6726	77.1937	80.402	75.5053	81.7851	77.2746	74.2674	85.4821	85.5739	84.9454	83.8407	86.7751	83.3314	86.5459	92.1802	88.8231	81.8068	84.3038	83.9101			24.2758	83.3786
		30163	32573	31867	33085	33459	34624	33129	33433	37213	32326	32601	33967	31740	35081	30341	36644	36485	31748	31144	35179	32925			86.6234	86.2882	81.0693	87.8573	89.5028	84.9176	83.8807	84.8134	81.6773	85.9415	90.8619	86.1837	89.0431	86.4231	85.0033	90.956	90.0094	88.9439	86.1039	89.0722	85.9723			54.2048	84.7987
		34559	32862	32423	35793	33975	35967	35015	36044	33479	34679	34944	34075	33607	34000	34222	34664	36147	35146	33062	36960	33861			92.1084	87.3109	85.3443	90.5071	89.4821	89.7067	89.2334	85.6496	85.6726	91.9063	90.9224	91.1351	92.8345	90.8796	90.496	96.517	99.4991	95.9373	90.6882	92.0294	91.4585			121.033	90.8578
		34725	31403	31822	34064	33073	35433	36587	33604	34972	34697	35844	34671	30722	32783	33230	35062	34218	34765	34427	31992	35106			96.8614	89.6391	90.8866	93.1739	92.2744	93.0606	91.1363	93.8501	91.9565	96.9821	98.4106	98.76	98.0766	94.9512	94.7523	97.1456	104.729	100.715	92.7038	94.9417	93.1003			270.251	95.7988
		34095	30699	32523	35805	33419	34556	32688	32713	35693	34049	33938	33730	33521	33552	36808	34618	37245	35474	30761	34036	35493			100.821	89.089	93.1607	96.3855	96.6329	96.4787	99.3985	99.1904	97.3457	101.622	105.229	102.25	99.3527	103.714	103.621	106.298	109.674	107.016	101.263	100.141	99.8884			603.437	97.832
		31439	33315	30803	35200	31569	35178	33115	32686	34784	31681	32839	37134	33460	32044	33300	32768	34629	31510	34415	33626	33373			104.79	101.999	104.731	108.309	106.171	101.978	105.666	105.087	101.897	107.389	108.227	107.599	109.487	110.129	113.832	112.547	111.165	114.502	104.812	103.308	103.701			1347.4	103.918
		34687	32389	29818	32328	34246	35021	35251	33461	31050	32014	33714	35745	32076	33379	35836	35339	32780	35228	31796	33162	33377			102.003	109.22	103.294	110.1	108.032	108.56	110.872	107.535	109.748	107.584	117.971	117.123	115.363	121.251	115.64	119.874	120.959	117.342	109.633	108.686	107.879			3008.58	105.079
		33235	31198	31019	36085	35965	35310	33929	34532	34769	34462	33440	35562	31540	35030	34869	36156	35645	33716	36508	29813	30253			112.025	110.178	112.193	121.762	118.033	117.034	113.863	116.643	113.578	123.98	123.477	125.989	122.238	122.896	122.046	122.678	123.506	123.216	114.323	113.495	114.507			6717.79	112.968
		32900	31832	33902	33268	34645	34742	34068	33906	35201	32919	32467	34208	31127	34261	34327	34837	32846	33372	32279	35228	32804			116.336	119.3	117.133	125.401	120.13	122.468	110.159	122.753	114.378	131.221	127.932	128.7	127.198	127.928	129.938	125.462	128.736	124.959	121.092	117.068	121.084			15000	117.017
	Channel_A2
		30147	32799	34346	35022	34327	31780	32027	31793	33956	33720	31436	31927	31808	32883	34312	36162	36168	33557	36335	33183	35789			70.1237	69.8558	67.9528	69.1919	69.2011	67.4054	66.0948	68.8767	67.4971	64.7484	65.5449	63.7824	65.2277	67.5419	64.5154	66.7788	65.8087	64.2677	61.4705	63.9467	65.0954				1.94654
		32730	32666	30471	37086	37459	33029	34860	36687	35137	38575	32962	31678	32837	37489	38016	35478	34707	34299	34254	33308	35152			68.0977	67.591	66.6353	72.3737	68.2092	68.6224	67.0875	67.6466	64.027	66.4187	66.0202	63.5318	68.1994	69.1938	66.3661	65.1163	68.7869	65.5732	63.0054	66.0903	65.7875				0.532422
		33788	30576	33235	35091	36870	33934	31546	34530	35236	35812	33537	32649	35029	35056	33884	36032	35841	34715	33537	36403	35203			69.256	65.5798	66.2033	69.6776	68.1048	68.523	69.1758	67.0696	62.2646	72.2717	69.8726	67.6573	65.5494	69.325	70.9632	66.6953	65.2382	67.69	66.9695	62.7299	66.2742				0.828859
		32774	35257	30131	34077	34983	37094	34704	36030	33253	34358	35596	33565	31713	35416	36052	37800	33880	33724	35451	34698	31748			73.3596	61.9242	64.9916	68.2847	70.7659	67.7537	70.4392	70.7934	69.4072	71.9216	72.811	75.4987	71.7282	72.1979	75.5918	69.9524	70.7034	67.1076	62.8513	70.1531	67.672				2.60465
		31366	33444	35095	34616	36156	34882	33207	36711	32381	35169	35869	35752	30529	31548	32250	32808	33755	32691	33371	31412	35990			74.6794	59.1395	64.0771	69.5919	73.844	69.248	69.9598	70.4422	67.6164	74.6631	80.9498	78.7736	77.2896	80.5953	76.1398	76.3609	80.3617	74.1508	70.7501	70.6016	74.4919				1.54933
		30884	33013	33299	36693	36546	36616	34124	32780	34876	33993	33599	34713	31961	33037	36864	36094	33469	33013	33209	34300	33939			75.5927	75.9488	74.6293	75.6367	74.3096	71.9463	75.0461	70.5103	72.0503	83.0903	78.7941	79.4836	83.3222	73.7915	84.0674	79.2836	84.5161	83.2892	69.4598	72.5318	78.1312				1.30865
		33890	31911	35589	34643	33937	36546	35761	35873	36460	34186	33139	32057	31662	36381	32781	35840	31930	31077	34122	33666	33867			81.9957	80.0383	78.5888	77.4667	79.3736	78.2351	75.6205	75.6073	74.5593	80.0005	86.5517	82.3252	82.2789	82.674	85.0755	85.889	82.1826	82.1044	77.6341	79.5822	80.4776				1.67187
		32230	34390	30200	32968	32860	33323	37584	35679	33883	35846	35544	34095	34095	33613	34918	35191	31986	31966	37241	36271	33418			82.0772	85.4614	83.8381	74.3287	82.817	76.9151	79.8688	77.4858	75.9607	83.1273	86.4185	85.4425	86.1672	83.7685	82.1866	87.5416	84.9528	89.59	81.5453	84.3438	84.367				2.48474
		30796	33886	32286	33632	34335	35017	33382	34292	37103	33356	32887	34030	31669	36125	31329	37474	36693	31924	32042	36285	33044			85.8763	85.5336	84.6653	91.8904	88.674	88.0137	84.1052	82.6556	84.4158	88.5384	91.2022	92.6919	89.8931	90.7862	90.5264	90.7247	90.3309	92.4286	82.5677	85.5127	87.428				2.54096
		35226	34229	32850	36388	34907	36377	35321	36939	33409	35762	35270	34192	33566	35088	35240	35526	36413	35388	34016	38119	34042			88.5649	88.2282	87.6005	94.7047	89.5191	87.9713	88.363	81.6738	86.6786	87.6109	92.6005	90.2636	88.6431	92.6226	92.8003	93.0357	96.9018	93.3469	90.3096	89.4144	88.3105				1.98845
		35454	32770	32289	34702	34065	35877	36920	34569	34957	35844	36239	34835	30719	33921	34275	35985	34516	35081	35429	33197	35352			95.2919	93.4301	93.4969	93.2507	93.1293	92.4142	96.3046	93.3913	89.196	98.0379	99.2361	98.7659	95.9377	97.8814	95.8452	99.7967	99.5553	98.1823	93.749	96.1605	95.2718				0.920603
		34881	32110	33032	36480	34473	35072	33089	33726	35725	35222	34369	33926	33570	34717	37913	35622	37576	35850	31844	35274	35776			94.4477	90.9526	89.366	99.3691	95.711	94.2392	100.272	96.0764	99.3792	107.08	101.93	98.8632	97.0335	103.375	102.821	103.913	108.59	106.859	97.2094	98.9201	100.766				3.20507
		32292	34766	31361	35914	32690	35732	33552	33729	34850	32899	33289	37376	33555	33249	34456	33839	35016	31961	35573	34889	33704			102.868	106.525	102.285	105.251	105.176	107.109	104.308	105.062	103.847	110.923	109.294	109.736	109.153	108.889	109.452	112.944	112.997	112.6	103.021	103.484	103.51				0.973515
		35581	33879	30424	33079	35417	35649	35758	34528	31158	33288	34230	36022	32190	34617	37024	36471	33229	35718	33012	34479	33764			107.053	109.722	106.571	114.159	109.86	107.136	111.541	108.788	108.792	110.535	118.48	117.591	115.927	119.038	117.987	117.225	117.999	114.19	110.986	113.862	109.664				2.69928
		34167	32725	31664	36876	37168	36021	34469	35663	34912	35790	34011	35886	31733	36315	36101	37325	36141	34260	37797	31164	30715			112.334	113.97	112.773	117.22	117.231	114.099	115.115	119.156	115.949	121.988	126.931	124.322	120.763	126.632	119.504	124.282	123.486	122.502	113.9	115.5	114.554				1.37404
		33899	33381	34562	34127	35886	35504	34665	35066	35378	34299	33105	34555	31370	35618	35625	36064	33357	33963	33638	36606	33352			118.512	117.564	117.502	125.671	118.099	123.242	111.728	120.549	116.313	129.393	129.652	131.372	126.648	128.864	127.193	126.706	127.365	125.094	118.3	118.846	120.079				1.29667
	Channel_A3																																															KD(nM)	13
		29587	32646	34884	34303	34712	31413	31916	31768	34336	32698	31609	32156	32194	32558	33663	35856	36367	34154	35815	31902	36313			67.0977	67.283	66.6176	68.4764	67.0289	68.8906	67.8195	67.7047	65.3195	68.2656	65.8813	66.3528	64.5957	63.9507	65.0999	62.4059	63.1601	63.4114	63.0876	62.4736	64.5736			Avg	10.2
		32146	32574	31000	36340	37817	32674	34770	36665	35472	37550	33051	31927	33267	37147	37414	35172	34922	34875	33732	32034	35672			67.496	67.0698	67.4469	71.0604	69.2302	68.0327	70.886	68.1736	67.0802	65.6143	67.802	69.0614	68.3234	66.3631	64.9158	63.931	64.6789	68.0893	64.8359	66.1184	63.5624			SD	2.5865
		33190	30490	33768	34359	37204	33593	31430	34537	35553	34765	33607	32876	35453	34703	33245	35702	36061	35296	32997	35119	35728			69.44	64.7551	67.4531	69.3038	68.5903	68.2108	63.6657	71.71	66.5696	72.5901	72.9833	66.4109	68.3696	64.662	68.064	67.5873	65.6036	69.2169	66.524	65.0441	68.2295			FC	10.8333
		32199	35135	30642	33342	35296	36767	34594	36024	33572	33254	35714	33816	32144	35042	35442	37522	34070	34239	34933	33415	32236			72.6438	64.8169	66.3676	64.7613	72.0089	67.9471	69.6048	70.4573	70.0217	69.2099	70.5233	75.3499	72.7726	73.4187	71.0925	69.839	70.9035	72.0292	68.3305	71.1901	65.4248			Avg. FC	8.5
		30749	33333	35637	33877	36501	34597	33100	36730	32661	34043	36039	35989	30993	31195	31624	32499	33985	33225	32869	30094	36441			71.9893	58.6724	65.3735	69.0617	72.5647	69.8982	72.704	68.2357	67.8528	79.0348	81.3305	81.0363	77.818	77.7208	75.2328	77.3494	75.7632	74.1978	67.7183	68.0972	69.6102			SD	2.2
		30235	32923	33861	35981	36857	36351	34051	32838	35200	32898	33743	34940	32404	32707	36254	35852	33727	33555	32663	33011	34404			76.6443	77.4547	73.6236	72.5629	76.7618	75.0345	74.0545	68.3544	70.5641	80.3208	84.9832	79.9363	81.1334	75.294	78.3982	79.2422	81.1059	79.7807	69.3261	75.2582	75.8184
		33231	31799	36169	33920	34258	36277	35712	35935	36791	33098	33288	32278	32110	35994	32176	35615	32187	31610	33572	32382	34367			79.0382	77.3588	78.488	76.8315	80.0673	77.8985	75.6781	75.7768	75.093	86.5666	83.4677	83.5483	81.8434	82.0254	83.4059	85.4071	89.1818	83.8279	73.3446	78.8978	77.2409
		31546	34300	30806	32260	33176	33030	37501	35757	34202	34710	35721	34316	34530	33228	34321	34904	32261	32475	36704	34984	33928			81.8148	81.2115	79.7576	74.5666	81.8309	78.3508	77.122	76.1001	77.5414	88.4913	88.2066	86.1441	84.6597	87.9674	84.0812	88.4813	88.4538	87.641	86.5508	83.0408	83.276
		30060	33808	32889	32924	34680	34737	33310	34370	37457	32258	33091	34242	32102	35740	30728	37184	36995	32456	31486	34982	33558			81.8966	87.4748	83.4762	89.7681	86.4316	88.0916	86.6089	84.7625	82.7827	91.7741	88.9545	88.0003	88.4373	88.5647	87.5035	91.2734	90.0005	88.9099	87.7763	90.5796	86.5689
		34535	34163	33537	35682	35250	36126	35210	37050	33774	34664	35449	34432	34021	34692	34622	35258	36693	35890	33461	36785	34555			91.9	86.2611	88.279	89.6162	90.36	86.2707	87.2118	85.7399	83.5445	88.8695	94.4694	93.9829	93.3274	92.5529	89.7054	94.1692	93.6418	95.296	90.8149	91.329	92.8254
		34736	32771	32988	33978	34397	35646	36849	34636	35309	34712	36393	35056	31155	33518	33706	35715	34826	35557	34882	31855	35856			95.243	90.2203	93.1813	93.0395	91.9834	92.625	94.4346	92.9874	92.0819	93.5975	95.6886	93.995	96.2832	97.2417	95.3861	98.435	101.25	99.8482	94.0125	96.2006	94.2721
		34146	32110	33728	35780	34803	34817	32996	33807	36066	34094	34539	34182	34034	34338	37348	35302	37906	36312	31267	33927	36308			98.227	89.1455	89.1971	96.5189	96.5751	94.8167	100.262	98.7143	98.7317	101.022	101.229	101.344	100.021	106.307	103.399	109.285	105.94	104.434	97.8013	102.475	101.724
		31531	34788	32075	35233	33028	35464	33468	33822	35216	31785	33466	37610	34007	32911	33910	33495	35350	32373	34975	33540	34218			104.096	103.107	101.745	111.154	109.208	104.679	103.259	103.232	103.938	109.243	106.312	108.865	107.362	112.586	109.658	113.574	115.139	109.868	104.804	104.877	106.387
		34821	33901	31158	32398	35773	35341	35672	34671	31541	32166	34396	36276	32690	34291	36509	36124	33530	36143	32431	33171	34265			106.18	107.436	102.856	111.945	110.495	110.499	110.975	108.655	109.566	114.762	114.727	120.032	114.397	118.428	116.241	117.927	121.77	118.852	110.914	106.72	110.806
		33414	32754	32391	36224	37537	35693	34421	35805	35307	34646	34173	36166	32218	36015	35590	36983	36472	34710	37206	29879	31132			114.544	114.061	109.487	120.09	116	117.12	112.859	118.429	115.097	126.133	122.693	126.692	122.305	124.17	121.855	120.097	126.136	123.727	117.438	115.41	113.737
		33125	33451	35340	33455	36274	35172	34623	35245	35810	33154	33241	34868	31837	35302	35103	35707	33716	34406	33014	35328	33742			116.203	119.593	115.251	125.85	120.946	121.677	110.384	121.7	115.419	129.347	134.588	130.221	127.891	127.494	131.341	127.503	124.617	125.109	119.152	116.559	119.165
	Channel_B1
		24701	26112	28400	28507	27739	25998	26420	25847	28375	27018	26042	26688	26808	26832	27781	29780	29983	27912	29677	27048	29935
		26620	26133	24948	30209	30287	27158	28775	29493	29210	31075	26947	26329	27351	30428	30883	28993	28650	28306	28105	26926	29250
		27274	24483	27232	28376	29764	27646	25913	27742	29293	28569	27145	26590	29062	27862	27241	29368	29593	28750	27283	29376	28980
		26594	28735	24994	27615	28008	30547	28231	28772	27360	27345	28526	26980	25823	28062	28380	30314	27521	27552	28707	27646	26208
		25141	27426	29050	27831	28774	28190	26980	29558	26620	27238	28642	28465	24686	24292	25303	25809	27208	26121	26886	24586	29503
		24557	25549	26489	29241	28639	29361	27447	26478	28709	26114	26413	27458	25423	25786	28476	27773	26430	26060	26494	26753	27547
		26559	24458	28298	27220	26369	29012	28712	28198	29560	25977	25900	25160	25239	27813	25019	27779	24924	24241	26927	25898	26759
		24690	25928	23688	25965	25376	26484	29505	27866	27431	27238	27548	26647	26834	25384	26716	26791	24391	24620	28722	27600	26162
		23482	25382	25198	25668	25839	27084	25990	26160	29375	25214	25081	26476	24543	27326	23728	28184	28136	24556	24281	27200	25679
		26495	25534	25332	27564	26239	27760	27061	28137	26133	26602	26879	26195	25713	26156	26355	26251	27148	26659	25448	28342	26007
		26272	24242	24480	26038	25344	27093	28126	25638	26823	26242	27002	26093	23165	24935	25289	26506	25329	26022	26350	24334	26840
		25513	23735	24861	27125	25300	26172	24557	24590	26968	25422	25087	25140	25186	24906	27330	25514	27195	26093	22990	25517	26628
		23268	24848	22801	25799	23275	26239	24449	24171	25951	23279	24074	27270	24444	23368	24037	23737	25181	22703	25469	24989	24774
		25871	23679	22160	23577	25119	25650	25654	24577	22667	23511	24060	25569	23056	23607	25739	25088	23202	25184	23219	24280	24492
		24110	22748	22492	25485	25662	25264	24489	24734	25115	24191	23506	24826	22246	24663	24607	25471	25054	23717	26317	21540	21797
		23585	22634	24250	23262	24578	24489	24842	23881	25371	22654	22545	23704	21658	23791	23706	24355	22758	23363	22839	25203	23211
	Channel_B2
		24585	26768	28182	28636	28067	26117	26418	26019	27898	27921	25971	26509	26302	27013	28430	29771	29858	27824	30368	27539	29605
		26845	26831	25096	30052	30714	27050	28674	30129	29154	31790	27195	26321	26925	30653	31334	29346	28411	28334	28504	27475	29021
		27622	25258	27406	28653	30240	27799	25795	28404	29383	29028	27369	26812	28939	28653	27567	29671	29636	28506	27595	30316	29023
		26484	29429	24932	27935	28477	30454	28276	29327	27173	27877	28809	26960	25745	28713	28950	30841	27584	27738	29513	28294	26071
		25252	28138	29115	28272	29177	28517	27093	29911	26595	28315	28372	28453	24398	24979	25857	26288	26744	26358	27166	25582	28990
		24800	26483	26812	29461	29453	29707	27444	26703	28287	26727	26738	27571	25113	26664	28905	28684	26210	25942	27133	27782	27059
		26728	25306	28338	27672	26963	29129	28714	28805	29363	27113	25804	25259	24951	28638	25631	27959	25169	24502	27243	26732	26824
		25413	26860	23695	26568	25856	26659	29819	28498	27180	28181	27687	26631	26577	26378	27524	27326	25018	24680	29408	28418	26181
		24025	26461	25273	25800	26577	27155	26172	26995	29064	25829	25277	26047	24430	27798	24125	28841	28271	24453	25230	28336	25667
		27275	26528	25504	27696	26956	28213	27364	29159	26005	27764	27003	26349	25984	26862	26965	27166	27546	27037	26210	29445	26377
		26941	25031	24659	26520	26042	27482	27976	26408	27019	27030	27237	26216	23301	25591	26005	27004	25919	26444	27038	25165	26865
		26568	24697	25519	27408	26165	26729	24798	25572	26840	25903	25639	25525	25386	25795	28213	26428	27519	26381	24069	26535	26775
		24027	25607	23372	26546	24168	26276	24865	24944	25860	23939	24332	27286	24536	24330	25174	24486	25334	23149	26457	25915	25033
		26169	24734	22406	23856	25847	26213	25975	25273	22806	24248	24394	25734	23102	24632	26421	26081	23712	25757	24017	24886	24654
		24765	23613	22923	26371	26579	25982	24793	25368	25054	25261	23682	25167	22473	25307	25655	26179	25404	24147	27278	22392	22127
		24156	23849	24697	23845	25601	24973	25168	24848	25363	23722	22880	23770	21860	24670	24788	25127	23199	23768	23984	26061	23664
	Channel_B3
		24336	26838	28732	28105	28557	25707	26198	26085	28385	26806	26089	26505	26669	27020	27846	29888	30249	28388	29796	26587	30083
		26411	26795	25473	29557	30918	26804	28294	30066	29178	31016	27131	26115	27268	30618	30965	29191	28922	28605	27924	26422	29637
		27119	25246	27747	28085	30472	27544	26105	28039	29287	28154	27186	27094	29056	28742	27270	29325	29787	28858	27185	29055	29293
		26072	29087	25256	27607	28631	30169	28253	29350	27386	27189	29092	27173	26018	28312	28824	30624	27723	27772	28633	27168	26641
		24944	28082	29456	27710	29562	28232	26797	30114	26807	27073	28476	28460	24732	24900	25420	25968	27277	26785	26988	24683	29761
		24207	26299	27342	29141	29499	29236	27462	26914	28670	26068	26390	27716	25618	26286	28883	28495	26666	26629	26697	26533	27609
		26427	25408	28808	27143	27165	28942	28670	28841	29585	25771	26145	25346	25335	28385	25276	27821	24879	24802	27130	25762	27469
		24892	27111	24449	25980	26177	26318	29984	28672	27314	26881	27686	26751	27030	25771	26910	27032	24987	25210	28580	27510	26662
		23714	26257	25831	25407	27013	26932	25933	26897	29476	24754	25594	26555	24865	27673	23863	28574	28530	25106	24433	26934	26129
		26492	26623	25988	27547	27157	28152	27366	28915	26521	26817	26999	26260	25994	26564	26722	26876	28011	27272	25746	28263	26439
		26399	25257	25215	25982	26380	27289	28068	26489	27072	26502	27624	26735	23609	25332	25606	26903	26029	26679	26601	24145	27324
		25736	24822	26069	27096	26352	26492	24729	25446	27145	25498	25816	25541	25524	25307	27748	25804	27965	26901	23594	25271	27101
		23381	25867	23940	25621	24147	26255	24875	25140	26125	23236	24664	27523	24990	23838	24761	24195	25425	23625	25884	24817	25213
		25672	24907	23184	23508	26061	25746	25953	25387	23037	23159	24767	25742	23560	24441	26179	25783	23680	25731	23599	24419	24941
		24072	23628	23663	25701	26934	25532	24913	25520	25397	24177	24073	25199	22720	25268	25129	26239	25451	24382	26591	21474	22478
		23755	23766	25410	23364	25676	24846	25231	24896	25736	22933	22666	24061	22110	24543	24149	24824	23626	24077	23484	25310	24001
	Intercalating Wedge / Hydrophobic Core
		M16			F15			W18			W46			H68			H72					M16			F15			W18			W46			H68			H72							M16			F15
		A	B	C	A	B	C	A	B	C	A	B	C	A	B	C	A	B	C			A	B	C	A	B	C	A	B	C	A	B	C	A	B	C	A	B	C					A	B	C	A	B	C
	Channel_A1																																										[HMG] (nM)
		32307	33153	34070	37143	33382	33905	30952	33314	36254	33595	31434	34513	33467	34119	38278	31189	33776	32195			70.6808	67.371	68.0479	67.0629	69.0243	69.035	65.8225	63.2947	63.0203	67.6813	71.9016	68.8769	73.3072	71.1822	70.8477	67.7265	76.238	70.8266				0.01	69.2312	69.4707	68.0912	67.8676	67.7641	69.4423
		31566	34537	31439	33707	35542	33257	34856	31607	36030	31590	33769	33263	32823	35465	32439	32369	32778	33631			66.8367	70.891	68.812	69.2276	69.9243	70.309	65.9912	66.0888	64.2854	67.6346	70.0949	70.5163	67.6821	73.5518	70.6604	68.5754	70.7139	72.4166				0.195878	68.1282	68.9533	67.3942	68.9549	70.1979	69.8671
		36361	32047	32027	31273	31931	35457	34089	34051	35090	33104	29826	35150	35453	32522	32837	31321	34632	35870			67.3664	70.5765	65.7881	68.5242	70.1489	71.414	67.2991	66.6289	65.1413	70.4963	70.6068	71.5819	70.3446	70.8552	72.1463	72.8403	75.3843	73.394				0.437371	68.9956	69.0543	67.586	69.0619	67.8629	69.6736
		37805	35093	31499	33416	33909	33518	32866	33013	31703	33989	30531	32349	34544	31741	33750	32687	34676	33421			69.5983	72.0503	69.8564	70.8624	70.7881	71.3295	66.6682	66.656	63.4219	67.347	69.5586	68.3173	74.5587	71.2717	75.991	75.1311	73.2581	76.5356				0.976595	70.8477	69.9037	69.1932	69.5288	69.9736	70.992
		31705	34410	32013	34756	35768	33855	35797	31565	33364	33327	35960	33360	33525	33380	31988	32859	32825	32175			68.7948	75.277	72.7175	66.8341	68.8295	67.5608	68.5734	66.3238	65.9776	71.3135	68.4597	69.9057	80.7206	75.6231	74.2771	77.6425	81.7354	81.0209				2.18062	70.8592	73.4376	70.198	67.1084	68.8432	68.5145
		32626	33187	33531	36266	34508	35190	34782	33893	34285	31253	34276	33805	32967	33729	36517	35033	34257	31886			75.9969	80.0909	77.0528	71.1661	69.928	74.4868	69.2138	67.9693	67.526	68.3948	68.8774	69.012	83.2459	86.5981	82.3278	83.6953	88.6285	85.9386				4.86905	77.3566	80.9398	77.8999	69.6763	70.9336	73.2423
		35068	35201	33656	34974	33277	33424	34148	33434	34872	37675	34284	36598	34810	33333	35655	31468	32261	31879			78.2854	79.7712	81.5325	69.3248	73.9195	72.8388	70.7314	72.0037	70.0275	73.632	66.2284	71.1061	87.7817	87.0484	86.9007	87.1042	85.2513	85.8603				10.872	79.9583	82.3412	79.0117	71.1119	73.4102	74.4572
		33317	32406	36240	34229	35088	34045	35082	29652	32750	32061	37082	34138	35163	33585	32945	31231	33539	34136			86.9872	87.9315	85.5109	69.9324	70.4376	70.5802	77.8937	77.2615	75.0322	69.0292	70.867	69.7897	91.2862	95.4013	91.9327	91.5784	87.8191	91.1746				24.2758	84.8269	86.0067	83.2799	70.6823	70.0746	71.0747
		29460	35711	32027	32756	31788	35320	35197	34106	34136	33631	35144	38008	32304	33476	32571	34640	33729	31673			89.5616	90.8178	84.6833	71.1264	71.3156	72.9054	82.9312	81.2466	80.4784	70.9007	69.4471	71.6406	91.3595	93.0554	87.9171	87.7695	90.4455	88.8853				54.2048	89.4208	88.3328	86.9737	71.8676	72.3891	73.4956
		30986	33292	32373	33208	34561	31798	35164	34633	35084	35025	34820	35470	35862	31843	31964	33312	33188	33331			93.6015	97.8737	95.961	74.0694	73.9441	77.0264	82.9576	85.2344	83.0748	70.3468	69.3264	72.4907	95.3978	97.9607	95.6469	91.2253	94.2417	91.5695				121.033	94.1183	98.0434	94.7902	74.7999	72.5833	77.079
		32927	32624	33392	32334	34153	34853	34805	33308	34127	31962	34832	31581	32529	36039	35113	36537	32838	36103			99.0866	101.12	100.23	77.8744	79.7356	76.5719	83.2132	85.1173	84.1197	74.3465	69.2744	71.864	97.0011	97.893	95.1423	97.0813	98.4182	98.3592				270.251	99.9036	102.321	100.128	76.291	76.367	77.7132
		32476	32490	32027	34896	33988	32382	33510	32494	34627	36889	33612	34392	36561	34958	33058	31581	32494	34556			105.76	101.964	101.476	80.555	78.8147	82.2006	84.7623	84.9996	84.8694	76.1926	81.9655	80.7759	106.07	105.718	97.333	110.402	101.548	104.972				603.437	104.546	101.455	101.947	79.9895	81.358	81.4933
		33481	35587	33859	35535	33956	33095	33795	32913	32838	33401	32764	31704	35235	34807	31332	34657	35059	33379			99.0803	99.8011	95.5569	85.0924	86.3919	88.5648	86.2234	85.8699	83.8766	79.456	84.4313	88.0404	107.074	108.805	109.303	115.935	104.5	109.855				1347.4	102.416	100.74	98.3409	83.7815	85.4464	86.5666
		35645	33524	33059	33521	34617	34231	35221	32647	36193	36290	34251	34805	35574	31195	35137	34277	31551	34030			95.254	94.8894	94.4224	87.8471	83.8984	88.0605	89.9731	89.8426	87.5805	85.877	82.1898	82.9267	116.477	116.461	115.884	113.865	111.146	114.452				3008.58	95.5351	92.9374	93.1029	87.4198	82.4273	87.5385
		33016	31190	32393	34118	34831	32617	35910	29695	34888	33626	37455	33443	33007	34150	36014	34744	32353	34830			82.0327	82.8164	82.3496	92.5321	95.5035	96.7034	91.9231	90.8669	90.4147	84.6509	81.473	85.7123	117.947	117.228	115.287	117.62	106.733	115.792				6717.79	82.4837	80.6691	80.941	90.9849	92.1635	94.0149
		31985	33859	32438	35349	32751	33121	34126	35807	34813	37518	35599	32659	32244	33156	34172	38145	34867	33943			67.8953	65.8571	67.2037	84.1201	92.5209	88.1347	97.5835	98.1857	95.2636	84.8298	84.3373	86.8081	120.236	123.53	119.372	112.496	104.246	110.039				15000	68.4122	66.1889	66.4981	84.4422	91.7601	88.8623
	Channel_A2
		32564	32848	33407	36470	32728	33841	30199	33871	36143	33210	30687	35025	33450	34391	38572	31399	33665	32057			68.5585	69.3684	66.4572	69.7488	66.5551	71.0148	64.5728	65.1383	65.0581	67.7958	68.2146	71.6874	75.0189	71.5132	72.9876	70.8978	73.4898	73.4089					1.25644	2.15267	1.65609	1.63484	1.23539	1.41352
		31886	34270	30838	33093	34908	33255	34134	32226	35969	31242	33057	33827	32857	35777	32759	32650	32743	33546			69.0135	66.896	67.5984	69.0058	70.8399	69.4284	65.3696	68.44	64.3849	68.5463	69.9941	69.6252	72.415	72.7069	66.04	69.6755	66.6644	69.1422					1.14388	2.00014	1.53014	0.301312	0.557974	0.440302
		36726	31819	31490	30714	31377	35496	33435	34711	35096	32857	29187	35813	35504	32904	33220	31652	34667	35819			69.5131	69.3826	68.5621	70.4539	66.2151	68.0814	64.6342	68.9395	66.7715	68.1653	66.7599	70.2646	74.4364	70.9328	68.8876	71.721	72.3334	75.3194					1.44183	1.71025	1.55898	1.21584	2.04311	1.67122
		38203	34927	30991	32918	33419	33596	32279	33726	31752	33795	29965	33048	34661	32163	34171	33064	34786	33461			70.9837	68.7757	67.4829	68.4011	70.1279	69.81	65.3395	66.5062	66.1508	67.3158	70.7257	70.0421	77.5101	76.7906	71.517	74.1873	78.417	74.543					1.18721	1.85983	1.49353	1.2435	0.901673	1.05453
		32140	34266	31579	34309	35333	33987	35263	32306	33484	33175	35437	34135	33651	33833	32421	33313	32976	32263			72.6605	70.6181	68.8748	67.7228	67.7443	69.2011	67.2028	68.7543	66.9873	71.3195	72.6791	72.2037	76.7622	78.863	78.3749	75.1355	81.0135	78.8608					1.94626	2.47925	2.18292	0.533052	1.10572	0.852191
		33108	33108	33149	35897	34151	35373	34307	34702	34457	31155	33799	34612	33165	34245	37016	35556	34427	32015			77.6129	82.8326	77.0998	66.3	70.8515	71.0542	67.9653	66.7792	64.9862	69.7487	72.625	71.5575	83.0901	88.2201	82.501	81.4998	90.4808	87.654					1.25145	1.64211	1.42666	2.93069	1.04909	1.90089
		35606	35149	33305	34642	32976	33667	33725	34302	35097	37621	33854	37460	35049	33871	36194	32069	32487	32100			79.2356	83.9804	77.8974	73.5684	74.695	74.0324	73.132	69.6366	67.2212	71.0477	69.4469	70.3989	86.0057	87.0937	85.0071	87.9689	83.8995	86.9088					2.12824	2.2537	2.18795	2.19955	1.60147	1.86737
		33891	32398	35923	33956	34860	34355	34722	30577	33003	32061	36702	35036	35437	34193	33552	31894	33797	34386			82.7134	85.4496	81.8621	70.8042	70.229	71.6877	75.8209	76.0333	75.0787	67.1502	70.6748	69.7405	89.0524	96.6185	91.3428	91.623	85.27	89.1511					2.13726	1.71546	1.95561	0.697032	0.460136	0.563174
		30088	35770	31771	32518	31617	35678	34876	35115	34452	33657	34814	38986	32591	34125	33217	35334	34042	31942			87.4574	87.678	88.6353	73.4423	73.1802	72.7664	79.2842	81.7145	79.2589	72.4174	70.0236	72.0784	90.6521	93.4989	92.4343	89.6731	88.0802	89.2198					1.89699	2.23097	2.04967	1.36445	0.963832	1.14471
		31642	33401	32174	33056	34460	32207	34895	35702	35433	35109	34565	36505	36181	32514	32635	34074	33537	33661			95.5954	97.3781	94.5084	71.8372	69.5491	74.1339	83.0929	83.8748	83.2721	70.4267	70.5616	71.8739	96.7377	96.1933	93.4859	91.3024	89.4922	93.7033					1.29832	0.764449	1.05841	3.38764	2.63235	2.97172
		33633	32773	33255	32278	34074	35298	34599	34400	34527	32077	34579	32659	32894	36771	35837	37356	33214	36492			100.997	101.42	101.436	75.6664	76.3142	76.0368	82.4813	86.2304	83.4563	72.2109	69.8645	73.656	98.3919	95.8291	91.5453	97.2246	100.383	97.4851					0.984807	1.82517	1.3614	1.38144	3.34262	2.45483
		33240	32665	31989	34883	33950	32869	33336	33609	35074	37052	33426	35511	36991	35743	33870	32436	32884	35000			104.027	100.114	103.209	79.0478	83.5205	79.5843	86.3921	84.0642	83.3222	75.294	80.8234	78.5749	100.107	103.366	98.5227	110.127	96.9936	107.021					1.05454	1.1726	1.10513	0.820996	2.37588	1.6716
		34312	35820	33883	35553	33952	33638	33653	34082	33361	33601	32648	32880	35718	35660	32174	35592	35490	33867			105.549	100.027	99.5223	81.5459	87.2287	86.9277	88.5655	84.6103	87.5277	84.2907	82.5007	85.6787	108.982	108.394	105.685	113.613	102.847	110.15					3.23895	1.43584	2.42016	1.9457	2.3992	2.20116
		36502	33816	33140	33606	34634	34837	35123	33858	36772	36519	34191	36032	36093	32113	36001	35257	32034	34587			96.789	90.3631	91.2226	89.7997	83.6273	84.8602	90.9713	88.3028	86.8247	84.3476	84.3483	85.3405	114.53	114.227	114.261	116.072	110.156	116.151					1.13964	2.3264	1.67195	2.61983	2.31719	2.45931
		33898	31560	32495	34234	34895	33253	35854	30941	35499	33912	37457	34726	33594	35146	36921	35774	32886	35435			82.2131	80.1471	80.1366	92.2564	90.4732	91.3326	91.2729	91.3875	88.8953	85.3355	83.4727	82.013	114.405	118.216	113.897	118.428	108.279	112.434					0.631395	1.93968	1.22398	2.44497	2.89256	2.68537
		32925	34275	32602	35515	32825	33816	34152	37110	35507	37847	35684	34025	32855	34229	35144	39221	35452	34609			68.0054	66.81	65.8498	83.9042	91.6902	89.6083	96.3401	98.394	97.4458	85.1121	84.9325	85.5678	118.808	121.148	120.699	115.283	105.313	110.467					0.801762	0.538295	0.678773	0.752715	0.728411	0.736974
	Channel_A3																																										KD(nM)	41	28.2	36.7	377.1	658.1	457.2
		31982	32564	33423	37067	33380	33137	30869	33369	36326	33765	31296	35097	34165	34304	38193	30700	33710	32432			68.4544	71.6727	69.7685	66.791	67.7128	68.2772	67.0071	64.3328	63.3685	69.553	70.1239	70.1946	75.4978	65.8858	68.8957	66.2535	71.1236	75.7432				Avg	35.3			497.5
		31291	33993	30841	33688	35568	32551	34823	31736	36148	31804	33697	33879	33566	35686	32405	31972	32757	33941			68.5345	69.0729	65.7723	68.6314	69.8295	69.8638	63.8378	66.9303	66.3227	69.0531	68.406	68.8787	68.6454	69.5665	68.0769	70.3446	71.722	69.9835				SD	6.5			144.8
		36160	31549	31497	31284	31996	34798	34109	34206	35244	33373	29805	35812	36261	32787	32862	30994	34635	36221			70.1072	67.2036	68.4079	68.2077	67.2245	69.5254	66.9526	63.5998	62.7754	67.8706	67.5197	68.1919	76.4071	73.1258	67.7609	70.8059	74.1686	72.966				FC	34.1667	23.5	30.5833	314.25	548.417	381
		37648	34647	31034	33502	34050	32913	32903	33223	31868	34287	30552	33045	35407	32095	33807	32390	34764	33827			71.961	68.8851	70.2403	69.323	69.0047	71.8365	69.3546	67.6493	65.3429	68.3996	68.3882	69.3553	76.3921	77.6014	75.0859	75.2972	77.539	77.6403				Avg. FC	29.4			414.6
		31612	34004	31594	34922	35968	33287	35868	31806	33597	33672	36038	34082	34418	33784	32095	32613	32973	32630			71.1223	74.4178	69.0015	66.7684	69.9556	68.7817	68.1189	66.8845	67.8814	69.6948	70.39	72.6399	81.1103	78.0313	75.6675	75.3408	80.3403	79.9171				SD	5.4			120.6
		32597	32831	33164	36500	34740	34659	34913	34193	34567	31649	34407	34616	33886	34175	36683	34854	34470	32404			78.4601	79.8959	79.547	71.5628	72.0213	74.1857	66.5181	70.4728	67.9073	67.9939	70.1747	71.1206	87.6185	87.3002	85.4978	81.7662	89.7819	87.9379
		35074	34882	33349	35264	33555	32942	34349	33781	35219	38131	34458	37436	35794	33831	35860	31313	32521	32453			82.3537	83.272	77.6052	70.4426	71.616	76.5004	76.1902	72.0874	71.4093	70.6354	69.9431	73.808	89.3892	87.3777	85.3611	86.9793	85.0153	86.9597
		33389	32138	36031	34530	35390	33608	35352	30059	33159	32596	37318	35037	36216	34121	33189	31160	33849	34757			84.7802	84.6391	82.4667	71.3104	69.5571	70.9561	77.0185	75.7473	76.6716	68.1649	69.7521	71.1251	90.7736	97.2519	93.4166	93.358	87.1194	91.1121
		29574	35492	31879	33104	32120	34943	35492	34556	34584	34230	35423	38961	33424	34085	32884	34648	34103	32373			91.2435	86.5024	87.6025	71.0343	72.6715	74.8149	80.6557	79.7857	77.568	71.427	70.3146	70.846	95.0437	89.1555	88.9812	87.3206	88.003	91.3165
		31140	33106	32311	33612	34924	31468	35516	35102	35581	35715	35158	36504	37038	32507	32374	33360	33602	34050			93.1579	98.8784	93.9013	78.4932	74.2568	80.0767	82.4969	84.9813	84.0163	72.5699	67.7605	69.9357	97.7985	94.1548	96.4113	89.9274	91.3485	90.8039
		33115	32457	33369	32769	34563	34583	35228	33823	34681	32691	35229	32684	33754	36730	35590	36654	33291	36850			99.627	104.421	98.7189	75.3321	73.051	80.5309	82.0629	85.4364	82.9589	72.435	70.5348	72.3458	93.105	97.0287	94.7394	97.2041	98.1494	98.616
		32697	32338	32060	35376	34456	32150	33976	33039	35231	37659	34053	35559	37832	35685	33587	31761	33019	35364			103.852	102.287	101.155	80.3657	81.7388	82.695	84.0477	85.4311	83.0566	77.468	79.7703	79.6844	101.106	100.414	102.948	109.016	99.9455	104.224
		33774	35491	33964	36060	34434	32945	34325	33537	33486	34204	33225	32902	36570	35567	31911	34893	35637	34206			102.619	102.393	99.9435	84.7062	82.7185	84.2072	89.8374	88.4441	84.8742	84.6704	82.0982	83.7138	112.125	111.264	105.667	112.71	106.285	112.923
		35973	33455	33204	34072	35134	34117	35816	33324	36896	37127	34766	36062	36962	31977	35749	34561	32183	34901			94.5623	93.5596	93.6636	84.6126	79.7562	89.695	87.9443	89.4158	89.1922	84.9535	80.349	85.0675	116.074	116.198	113.759	115.951	113.313	113.367
		33406	31168	32589	34712	35408	32520	36558	30397	35628	34526	38014	34753	34448	34983	36683	35054	33045	35742			83.2053	79.0438	80.3367	88.1662	90.5139	94.0088	94.3488	90.5311	91.0026	81.5591	78.6584	85.8761	118.19	120.347	117.621	116.41	111.62	114.391
		32451	33874	32647	36000	33356	33042	34788	36529	35568	38449	36197	33998	33712	34026	34885	38508	35614	34926			69.3358	65.8997	66.4407	85.3024	91.0691	88.844	99.1458	97.0547	96.4316	83.3797	86.3255	84.8816	117.541	123.111	118.068	113.198	108.204	113.21
	Channel_B1
		26305	27248	27948	30554	27308	27735	25551	27699	30167	27587	25506	28245	27048	27741	31152	25608	27073	26203
		25983	28104	25734	27558	29001	27107	28760	26072	29873	25944	27541	27096	26953	28643	26414	26513	26686	27249
		29885	26101	26441	25619	26038	28810	28023	28045	29023	26968	24290	28547	28894	26467	26626	25347	27826	28983
		30876	28463	25707	27194	27601	27241	27066	27188	26350	27937	24938	26516	27820	25801	27071	26282	28029	26766
		25953	27656	25916	28609	29276	27810	29321	26020	27530	27087	29464	27222	26535	26802	25782	26234	25907	25445
		26169	26314	26815	29488	28157	28346	28438	27809	28166	25612	28051	27655	25909	26260	28773	27498	26520	24871
		27947	27936	26578	28586	26848	27049	27800	27121	28446	30421	28269	29763	27012	25919	27736	24465	25212	24871
		25911	25136	28301	27929	28589	27728	27989	23699	26340	26227	30177	27866	27020	25513	25270	23979	26023	26239
		22747	27477	25069	26637	25836	28578	27686	26955	27037	27366	28715	30863	24818	25597	25265	26881	25979	24502
		23657	25117	24554	26781	27882	25431	27658	27067	27586	28545	28460	28733	27243	24018	24265	25602	25293	25592
		24758	24392	25028	25798	27107	27910	27356	26040	26755	25756	28474	25628	24601	27188	26693	27626	24737	27201
		23971	24235	23922	27633	27046	25524	26224	25412	27090	29572	26511	27217	26963	25806	24978	23013	24266	25562
		25175	26705	25710	27783	26452	25625	26339	25677	25762	26531	25664	24584	25913	25476	22901	24872	25968	24360
		27089	25503	25182	26007	27156	26542	27164	25188	28101	28311	26998	27378	25492	22355	25220	24740	22944	24522
		26036	24542	25522	26126	26452	24688	27545	22845	26874	26323	29583	26102	23557	24421	25892	24819	23816	25006
		26249	27948	26673	27713	25080	25676	25767	26991	26456	29355	27892	25412	22868	23303	24293	27636	25844	24759
	Channel_B2
		26674	26845	27528	29773	26961	27528	25018	28015	29901	27262	25161	28437	26904	27936	31202	25550	27194	25901
		26085	28204	25329	27073	28410	27173	28214	26406	29814	25592	26968	27625	26622	28964	27026	26660	26965	27433
		30002	26003	25794	25024	25873	29115	27694	28402	28894	26944	24030	29194	28603	26772	27186	25696	28095	28785
		31079	28592	25463	26976	27253	27422	26683	27787	26187	27780	24395	26957	27683	25740	27757	26656	27712	26949
		26023	27905	25844	28170	29009	27789	28996	26448	27550	26963	28691	27674	26933	26919	25831	26785	26079	25670
		26435	26050	26506	29593	27793	28771	28149	28569	28512	25434	27369	28112	26076	26541	29152	28081	26514	24852
		28300	27567	26571	27977	26547	27154	27270	28012	28858	30600	27661	30525	27333	26334	28305	24872	25485	24970
		26675	25305	28342	27638	28420	27893	27864	24523	26540	26367	29884	28603	27401	25887	25778	24485	26411	26581
		23369	27765	24595	26271	25562	28879	27716	27716	27381	27270	28399	31618	25088	26061	25443	27274	26394	24687
		24024	25234	24502	26827	28148	25969	27436	28009	27845	28607	28153	29623	27383	24645	24924	26182	25900	25692
		25155	24483	24842	25914	27306	28309	27250	26810	27119	26005	28220	26369	24781	27900	27518	28234	24884	27561
		24653	24491	23779	27740	26661	26099	25969	26353	27559	29778	26449	28277	27735	26558	25507	23654	24870	25744
		25341	26863	25446	28075	26387	26165	26057	26683	25906	26330	25712	25665	26130	26130	23753	25707	26408	24696
		27622	26052	25470	25931	27190	27255	27013	26235	28611	28612	26788	28152	26003	23155	25956	25293	23359	24807
		26718	25020	25762	26235	26875	25549	27552	23769	27461	26496	29419	27386	24211	25065	26646	25498	24105	25677
		27012	28215	26911	27860	25195	26107	25876	27957	26820	29589	27912	26567	23393	24215	24893	28198	26200	25215
	Channel_B3
		26205	26440	27284	30515	27408	27165	25397	27663	30197	27580	25522	28616	27442	28313	31255	25312	27413	26032
		25633	27804	25463	27589	29030	26565	28909	26116	29798	26015	27614	27726	27488	29148	26580	26057	26593	27690
		29490	25942	25811	25651	26308	28426	28067	28416	29347	27390	24486	29365	29051	26512	26979	25227	27924	29302
		30543	28354	25300	27383	27856	26711	26891	27284	26343	28098	25038	27007	28368	25627	27186	26031	27763	27007
		25707	27396	25847	28751	29346	27249	29417	26177	27573	27493	29367	27597	27212	26943	25767	26207	26126	25885
		25965	26046	26336	29645	28179	27942	28764	27857	28367	25966	28055	28150	26307	26555	28648	27506	26599	25134
		27634	27412	26628	28732	27249	26385	27536	27396	28617	31051	28115	30213	27651	26282	28016	24353	25432	25241
		26128	25159	28379	28065	28907	27343	28274	24127	26546	26730	30465	28492	27869	25787	25352	23806	26315	26721
		22728	27640	24750	26927	26006	28121	28097	27423	27617	27812	28872	31708	25416	26348	25432	26921	26447	24874
		23804	24907	24648	26771	28150	24952	27971	27453	27903	28925	28864	29785	27949	24780	24524	25732	25816	26200
		24862	24046	25116	26333	27954	27387	27778	26419	27278	26486	28696	26487	25806	27776	27086	27705	25097	27744
		24262	24100	23968	28028	27194	25306	26642	25807	27703	30081	27025	28227	28287	26733	24985	23233	24768	26214
		25147	26442	25477	28224	27102	25822	26483	25976	26197	26774	26196	25824	26522	25856	23560	25265	26266	24753
		27391	25545	25346	26675	27884	26333	27780	25741	28518	29039	27546	28197	26516	22932	25810	24802	23264	25225
		26257	24786	25822	26907	27267	24800	27853	23407	27399	27263	30263	27112	24569	24803	26204	25124	23999	25760
		26523	27957	26903	28130	25647	25564	26153	27622	26942	30206	28203	26597	24087	23942	24889	27845	26110	25254
	Potential Backbone Interactions
		R7			K9			R20			R24			K32			H34					R7			K9			R20			R24			K32			H34							R7			K9
		A	B	C	A	B	C	A	B	C	A	B	C	A	B	C	A	B	C			A	B	C	A	B	C	A	B	C	A	B	C	A	B	C	A	B	C					A	B	C	A	B	C
	Channel_A1																																										[HMG] (nM)
		34288	34703	36862	35232	32191	36954	32233	33331	32857	34070	32641	33626	34894	36339	32592	32740	35660	31573			70.4019	68.6965	65.4028	69.8758	68.7389	70.5948	68.8377	69.0279	66.5195	64.1351	67.9791	66.7176	70.2504	68.4186	70.9881	62.0923	67.0879	63.6224				0.01	68.8838	68.6717	66.3543	69.6361	69.8866	69.762
		31662	31584	33348	32716	34050	34777	34721	30065	33898	32841	36079	34547	35308	35089	32361	33341	36240	32701			71.049	73.8789	67.9155	67.8284	71.9613	71.2448	68.6809	72.7176	66.7551	69.1352	71.7327	66.1896	70.2442	69.0785	69.0747	65.517	67.9895	66.2511				0.195878	71.2746	69.792	69.9639	69.6244	69.9724	69.8043
		32813	33550	30983	35692	36958	32832	33815	33842	32918	34148	33875	32404	32255	33935	33070	31424	34912	34066			72.9527	71.4075	71.3399	71.3036	70.3512	70.8589	72.6762	73.2952	72.9121	72.3768	74.4057	68.7839	74.1844	71.3284	67.3422	64.7871	68.5747	68.057				0.437371	72.4945	71.0821	71.3106	70.3412	71.5226	70.9375
		29913	34777	31960	34410	35117	34488	31306	37239	34697	32633	34977	30017	34233	34980	32114	32262	30897	32085			75.5378	74.061	75.1512	71.7213	74.9157	71.4728	78.0992	77.0447	77.2891	75.9103	70.6555	76.4002	71.2927	74.4597	72.2245	71.2785	72.7536	70.8059				0.976595	74.1137	76.1066	73.8376	73.1299	72.4777	72.8063
		31078	32072	32346	36514	36390	35876	32209	32725	32611	36392	35472	34252	36559	33388	32943	34308	32679	35029			79.3667	79.3632	79.8298	71.8298	76.0585	74.9359	79.2361	82.8831	79.4352	76.7597	77.9207	77.0864	73.067	74.4666	74.9549	68.1261	77.2791	70.3377				2.18062	79.5429	80.2307	78.5537	73.8951	75.8272	74.8615
		33776	35909	35428	32480	33034	32306	33600	32763	32502	34461	33528	37163	32867	31295	34315	33264	29099	33694			82.6529	84.45	82.6079	81.8286	77.8677	82.8182	86.2919	84.1981	83.2396	84.3951	80.4575	83.5226	80.819	80.0168	81.9061	75.1303	79.0999	77.2024				4.86905	81.296	83.0511	80.8307	77.0362	79.7161	78.373
		32237	34062	33753	34567	36787	34878	32388	34237	33612	33271	35990	33710	33085	35380	31384	31139	32925	32115			83.9543	84.6684	82.236	84.5142	83.581	84.3777	83.8481	85.6817	87.1297	85.187	87.3297	82.6266	83.7499	85.6969	84.345	81.5953	83.0667	78.8781				10.872	84.4554	84.9138	83.4432	81.9473	83.2953	82.6257
		34485	34897	33543	35685	29868	34247	33245	32809	35857	32996	35467	34700	32167	34672	33648	33257	33024	33634			87.312	91.3209	86.1223	84.6613	83.4809	85.0921	87.4159	85.617	85.102	85.3537	83.0383	84.9366	84.9467	88.832	88.7458	83.9684	83.9168	80.0966				24.2758	85.7694	88.4538	85.751	83.8805	84.2332	84.0545
		32379	32431	33530	34440	34004	32481	37229	36504	31993	33923	35014	35365	33145	33700	34388	33653	33385	34446			90.0322	87.4401	89.1414	86.4191	85.5086	85.5738	89.9065	88.5717	86.4608	87.1672	86.1326	87.478	95.1554	96.8687	94.249	84.7204	88.1714	86.255				54.2048	88.7239	89.7742	87.8216	86.5206	84.446	85.4798
		31696	31199	31344	36851	31664	34008	35022	30380	35035	36393	35335	31396	31787	33199	33204	30630	31786	31670			89.0428	91.241	85.2274	88.1793	85.3731	86.0754	91.4679	88.6836	90.1924	91.8652	92.6769	92.7203	100.291	97.8857	99.6677	86.3173	89.4592	84.1449				121.033	89.9817	89.7597	87.4796	86.9849	85.2945	86.1391
		35374	32318	36529	35133	30873	36934	32385	34849	34643	34547	36836	34282	35599	31046	32338	33357	30757	31900			96.392	92.1651	92.7146	91.6838	90.5543	91.474	96.4601	96.9952	95.5339	89.4789	96.9275	93.1826	101.016	96.3045	97.0974	89.4227	89.7946	89.4309				270.251	96.1192	92.4839	93.1904	92.3054	90.6407	91.4739
		32822	34477	32511	31160	33143	35166	35575	32685	33253	31258	35187	36327	32269	30591	31957	32788	33482	34863			101.723	98.9126	100.181	95.7935	89.3206	92.9652	102.265	97.8891	99.2755	95.2695	101.741	98.9218	102.446	98.4701	99.516	91.4284	93.9052	88.0213				603.437	101.539	97.141	99.021	95.1939	90.9577	93.0682
		33662	34374	33943	36955	35799	34758	34825	34396	35344	37466	34077	35675	33543	33999	34270	31133	32228	29794			106.683	107.916	101.606	99.0566	104.515	103.438	103.644	106.831	105.579	109.931	105.641	106.12	96.7727	102.314	98.1638	99.2878	95.2129	97.0103				1347.4	105.49	105.251	102.581	99.1983	107.45	103.333
		33907	35133	35390	31502	34010	36344	35851	35650	33136	33228	33682	38180	33927	31642	31417	33997	30026	32161			97.4521	105.651	110.2	104.336	106.369	105.048	113.236	115.759	113.614	108.675	116.48	112.815	98.184	97.1841	97.3798	100.166	101.45	99.9813				3008.58	98.5906	105.122	110.617	105.724	106.449	106.089
		33043	35154	34333	33855	34609	34982	32482	35307	32886	34050	32679	36235	29520	34885	32407	34266	33635	32486			116.635	118.415	116.679	112.671	112.426	112.516	121.356	123.013	116.844	118.926	119.711	116.416	103.056	104.334	103.325	106.249	105.796	107.291				6717.79	119.596	118.401	116.402	112.692	113.901	113.299
		36609	35754	34949	33714	34070	34443	35031	33052	32695	36257	32023	34318	32306	32807	33857	33043	33471	30354			119.63	123.254	121.374	117.322	123.125	118.625	119.396	117.425	119.263	113.216	116.578	113.435	105.798	106.212	105.086	104.114	111.745	105.578				15000	121.344	122.719	120.501	118.194	121.34	119.768
	Channel_A2
		35039	35433	37367	35530	32037	37181	32833	33348	32459	34246	32495	33577	34346	36690	32592	32625	36096	30943			66.0886	69.1561	68.1466	69.5249	71.6469	68.9634	68.0515	69.2469	68.4124	68.1909	66.9644	64.2624	69.3336	72.649	69.4318	67.3321	66.6681	60.6903					2.42369	0.497248	1.55312	0.207721	1.5478	0.81622
		32443	32403	33890	33080	33950	35045	35389	30143	33565	33055	36001	34557	34829	35477	32429	33322	36746	32110			70.8513	67.4185	70.2827	71.2378	70.486	70.6106	70.9561	68.0856	70.1804	66.5859	70.774	68.6648	71.7358	71.4662	70.7388	63.6587	69.4935	65.9014					0.570641	3.55474	1.909	1.71204	2.28924	1.97145
		33635	34411	31560	36108	36897	33150	34546	33956	32642	34408	33834	32472	31823	34380	33169	31503	35484	33540			72.5106	71.8963	72.0155	70.3785	72.0051	69.9794	72.8135	72.0093	72.0645	68.4892	71.9969	64.9007	70.4751	73.1146	71.2162	67.7103	71.7447	66.6051					0.466525	1.01675	0.719951	0.981593	1.01965	0.999803
		30798	35680	32588	34895	35110	34895	32097	37412	34440	32927	35017	30138	33848	35492	32271	32374	31487	31630			73.7475	77.6329	72.1476	71.3311	70.7953	75.6921	76.4202	78.4764	74.6385	75.667	74.0429	73.4455	73.5264	72.427	72.2282	71.7633	71.5971	69.2808					1.28085	1.8417	1.53678	2.78458	2.16163	2.50156
		31992	33025	33043	37056	36432	36316	33063	32949	32380	36734	35542	34421	36195	33917	33130	34466	33321	34620			78.308	80.3022	77.951	74.3098	76.0425	73.6037	78.1929	81.5145	80.2036	79.9129	76.5188	77.9926	73.2923	77.6515	72.0354	68.5707	74.2954	72.4459					1.33176	0.834023	1.10571	1.89239	0.386919	1.22222
		34757	36928	36161	33061	33148	32791	34511	33020	32330	34861	33641	37400	32562	31860	34565	33479	29754	33353			79.96	83.7127	79.6828	75.902	77.8268	76.2985	80.726	84.4937	82.5505	84.6349	86.3594	81.1906	83.2279	80.1588	78.2228	74.1816	79.112	77.7012					1.34659	1.82223	1.56084	4.33794	3.23702	3.85251
		33276	35112	34516	35212	36949	35431	33341	34565	33488	33714	36118	33992	32811	35964	31655	31418	33603	31851			83.5438	86.3075	84.7659	80.6728	83.7678	81.8726	85.1009	82.3272	86.8773	87.2292	81.8852	81.5768	85.8061	84.1979	82.443	79.6964	83.3112	80.7069					1.24051	1.28859	1.26886	2.22304	0.663268	1.52232
		35561	36013	34326	36398	30091	34853	34254	33197	35775	33460	35615	35027	31912	35286	33957	33585	33733	33420			85.2378	86.3081	83.6829	83.2639	85.6027	83.7698	86.0059	88.0502	86.8025	87.7462	89.3856	82.4954	89.2316	92.3783	86.0381	85.5874	82.1588	79.7252					1.35723	2.58308	1.9098	0.713065	1.18792	0.928575
		33502	33592	34370	35186	34313	33115	38282	36934	31955	34442	35217	35740	32936	34338	34756	34043	34130	34288			87.1912	91.2558	88.4334	86.1338	83.0983	84.6368	87.7241	88.771	88.3815	88.618	88.9327	85.4665	94.9995	96.6016	95.7354	86.2542	85.447	84.2155					1.43372	2.04574	1.70974	0.446429	1.23022	0.800109
		32891	32402	32233	37645	32029	34710	36122	30868	35030	36978	35591	31811	31655	33875	33631	31055	32568	31572			88.2006	87.4184	87.5002	85.0887	84.1226	87.6013	92.721	92.8705	89.5851	93.4965	94.2861	90.3827	97.6776	97.97	96.2168	85.097	86.9377	87.4079					2.39292	2.05129	2.24202	1.6605	1.13462	1.43141
		36608	33571	37453	35956	31317	37671	33545	35391	34667	35169	37144	34751	35517	31784	32809	33855	31604	31858			97.0643	93.4418	92.5295	93.0332	90.9983	91.9948	95.6496	93.6029	92.8753	91.4932	100.065	91.9901	102.466	95.1614	99.0761	88.4074	90.0672	88.1622					1.10706	0.84481	0.988746	0.680966	0.323242	0.520937
[truncated: 805 more rows]
[truncated: 20 more columns]

## Sheet: TableS1
	Enhancer	Avg Kd (nM)	SD	SEM	A	B	C
	FGF4	0.936667	0.390171	0.225265	0.95	0.54	1.32
[truncated: 108 more rows]
[truncated: 1 more columns]

## Sheet: FigS4
Competition with Unlabeled RNA
[truncated: 245 more rows]

[truncated: 4 more sheets: FigS5, TableS7, FigS8, FigS9]
